# Supplementary material for: Intraclonal Genome Stability of the Metallo-β-lactamase SPM-1-producing Pseudomonas aeruginosa ST277, an Endemic Clone Disseminated in Brazilian Hospitals
Source: Front Microbiol. 2016 Dec 5;7:1946. doi: 10.3389/fmicb.2016.01946 (PMC5136561; doi:10.3389/fmicb.2016.01946)
Supplement: Supplementary file 1 [file Table1.CSV]

Table S1. Comparison of CDSs of the P. aeruginosa genomes using KEGG classification
Category	Isolate
	PA1088	PA3448	PA7790	PA8281	PA11803	PA12117	PAO1
Amino acid metabolism	313	314	312	313	313	313	308
Biosynthesis of other secondary metabolites	17	17	17	17	17	17	17
Carbohydrate metabolism	240	239	240	239	240	240	242
Cell motility	75	74	75	75	74	75	75
Drug resistance	35	35	35	35	35	35	35
Energy metabolism	159	159	159	159	159	158	158
Folding, sorting and degradation	50	49	49	49	49	49	50
Glycan biosynthesis and metabolism	40	39	39	39	39	39	39
Lipid metabolism	103	102	102	102	102	102	103
Membrane transport	292	291	292	292	291	292	291
Metabolism of cofactors and vitamins	186	187	186	187	187	187	190
Metabolism of other amino acids	93	93	93	93	93	93	93
Metabolism of terpenoids and polyketides	54	54	54	54	54	54	57
Nucleotide metabolism	99	99	99	99	99	99	99
Replication and repair	56	55	59	56	54	52	50
Signal transduction	186	185	186	186	185	185	187
Transcription	4	4	4	4	4	4	4
Translation	82	81	80	80	80	82	84
Xenobiotics biodegradation and metabolism	78	77	77	77	76	75	74
