# Supplementary material for: Intraclonal Genome Stability of the Metallo-β-lactamase SPM-1-producing Pseudomonas aeruginosa ST277, an Endemic Clone Disseminated in Brazilian Hospitals
Source: Front Microbiol. 2016 Dec 5;7:1946. doi: 10.3389/fmicb.2016.01946 (PMC5136561; doi:10.3389/fmicb.2016.01946)
Supplement: Supplementary file 2 [file Table2.CSV]

Table S2. CDSs involved in the functional classification Replication and Repair.
Product	Isolate
	PA1088	PA3448	PA7790	PA8281	PA11803	PA12117
Excinuclease ABC subunit B*	x	x	x	x	x	x
Single-stranded DNA-binding protein*	x	x	x	x	x	x
Single-stranded DNA-binding protein**	x	x	x	x
DNA methyltransferase***	x	x	x	x	x	x
DNA helicase**	x	x	x	x
Excinuclease ABC subunit A*	x	x	x	x	x	x
Hypothetical protein†			x		x
Single-stranded DNA-binding protein‡			x	x	x
Restriction endonuclease'		x	x
DNA exonuclease"			x	x
* CDS harbored inside the genomic island PAGI-25.
** CDS harbored inside the genomic island PAGI-34.
*** CDS harbored inside the genomic island PAGI-19.
† CDS harbored inside the genomic island PAGI-31.
‡ CDS harbored inside the genomic island PAGI-33.
' CDS harbored inside the genomic island PAGI-20 (PA3448) or PAGI-33 (PA7790).
" CDS harbored inside the genomic island PAGI-26.
