# Supplementary material for: Intraclonal Genome Stability of the Metallo-β-lactamase SPM-1-producing Pseudomonas aeruginosa ST277, an Endemic Clone Disseminated in Brazilian Hospitals
Source: Front Microbiol. 2016 Dec 5;7:1946. doi: 10.3389/fmicb.2016.01946 (PMC5136561; doi:10.3389/fmicb.2016.01946)
Supplement: Supplementary file 3 [file Table3.CSV]

Table S3. Annotation of ORFs observed in the plasmids carried by PA3448 and PA7790 isolates.
ORF	PRODUCT	LENGTH (aa)	BEST HOMOLOGY HIT	IDENTITY (%)
1	putative type II secretion system protein	345	Plasmids	42.51
2	hypothetical protein	247	Enterobacter cloacae ECNIH2	36.04
3	hypothetical protein	54	Enterobacter cloacae ECNIH2	36.04
4	hypothetical protein	702	Enterobacter cloacae ECNIH2	33.78
5	hypothetical protein	262	Pyrococcus sp. NA2	32.4
6	hypothetical protein	340	Enterobacter cloacae ECNIH2	34.84
7	hypothetical protein	143	Enterobacter cloacae ECNIH2	34.84
8	hypothetical protein	202	Enterobacter cloacae ECNIH2	34.84
9	DNA topoisomerase I	605	Edwardsiella tarda EIB202	47.3
10	hypothetical protein	43	Edwardsiella tarda EIB202	47.3
11	resolvase	206	Azotobacter chroococcum	75.74
12	hypothetical protein	66	Azotobacter chroococcum	75.74
13	hypothetical protein	119	Azotobacter chroococcum	75.74
14	hypothetical protein	74	Pectobacterium carotovorum subsp. carotovorum PC1	65.67
15	hypothetical protein	68	Pseudomonas fluorescens A506	46.97
16	hypothetical protein	125	Viruses	43
17	hypothetical protein	171	Pseudomonas putida H8234	90.38
18	hypothetical protein	107	Pseudomonas putida HB3267	59.43
19	hypothetical protein	657	Polaromonas naphthalenivorans	43.73
20	hypothetical protein	125	Polaromonas naphthalenivorans	43.73
21	hypothetical protein	94	Plasmids	56.47
22	hypothetical protein	110	Pandoraea pnomenusa DSM 16536	38.1
23	hypothetical protein	82	Pandoraea pnomenusa DSM 16536	38.1
24	hypothetical protein	109	Burkholderia phymatum	36.47
25	DNA repair RadC-like protein	150	Aromatoleum aromaticum	50.68
26	hypothetical protein	70	Aromatoleum aromaticum	50.68
27	hypothetical protein	110	Aromatoleum aromaticum	50.68
28	hypothetical protein	102	Pseudomonas putida HB3267	52.22
29	hypothetical protein	97	Pseudomonas putida HB3267	52.22
30	hypothetical protein	128	Plasmids	32.23
31	transcriptional regulator	91	Erwinia tasmaniensis	85.71
32	plasmid stabilization protein	91	Pseudomonas resinovorans	83.52
33	hypothetical protein	138	Aromatoleum aromaticum	38.46
34	hypothetical protein	106	Aromatoleum aromaticum	38.46
35	hypothetical protein	62	Aromatoleum aromaticum	38.46
36	hypothetical protein	64	Aromatoleum aromaticum	38.46
37	hypothetical protein	63	Aromatoleum aromaticum	38.46
38	hypothetical protein	88	Enterobacter cloacae subsp. cloacae ATCC 13047	40.62
39	hypothetical protein	356	Plasmids	43.28
40	hypothetical protein	301	Nitrosomonas eutropha	67.18
41	hypothetical protein	279	Plasmids	52.1
42	plasmid replication protein RepB	80	Plasmids	75
43	hypothetical protein	208	Pseudomonas aeruginosa PAO581	42.72
44*	putative adhesin	918	Methylobacterium radiotolerans	46.08
45	hypothetical protein	196	Methylobacterium radiotolerans	46.08
46	single-stranded DNA-binding protein	134	Pseudomonas denitrificans	69.6
47	hypothetical protein	131	Pseudomonas sp. VLB120	42.52
48	hypothetical protein	107	Pseudomonas sp. VLB120	42.52
49	hypothetical protein	240	Asticcacaulis excentricus	50.79
50	hypothetical protein	65	Plasmids	45.45
51	hypothetical protein	124	Enterobacter cloacae ECNIH2	63.83
52	putative conjugal transfer protein	467	Plasmids	53.05
53	hypothetical protein	281	Gluconacetobacter diazotrophicus PAl 5	24.73
54	hypothetical protein	262	Enterobacter cloacae ECNIH2	30.88
55	hypothetical protein	385	Enterobacter cloacae ECNIH2	25.97
56	hypothetical protein	176	Enterobacter cloacae ECNIH2	25.97
57	hypothetical protein	283	Enterobacter cloacae ECNIH2	31
58	putative ATPase	850	Plasmids	36.74
59	hypothetical protein	111	Enterobacter cloacae ECNIH2	46.67
60	hypothetical protein	136	Enterobacter cloacae ECNIH2	35.59
61	hypothetical protein	85	Xanthomonas citri subsp. citri A306	45.71
*This ORF is observed only in the plasmid carried by PA3448.
