# Supplementary material for: Intraclonal Genome Stability of the Metallo-β-lactamase SPM-1-producing Pseudomonas aeruginosa ST277, an Endemic Clone Disseminated in Brazilian Hospitals
Source: Front Microbiol. 2016 Dec 5;7:1946. doi: 10.3389/fmicb.2016.01946 (PMC5136561; doi:10.3389/fmicb.2016.01946)
Supplement: Supplementary file 4 [file Table4.CSV]

Table S4. Comparison of genetic repertoire of the six isolates with P. aeruginosa PAO1
PAO1 LOCUS	PRODUCT
- fully absent
PA0202	amidase
PA0203	ABC transporter
PA0204	ABC transporter permease
PA0205	ABC transporter permease
PA0206	ABC transporter ATP-binding protein
PA0207	transcriptional regulator
PA0723	coat protein B of bacteriophage Pf1
PA0724	coat protein A of bacteriophage Pf1
PA1150	pyocin S2
PA2100	transcriptional regulator
PA2103	molybdopterin biosynthesis protein MoeB
PA2104	cysteine synthase
PA2105	acetyltransferase
PA2219	membrane protein opdE
PA2220	transcriptional regulator
PA2399	pyoverdine synthetase D
PA2400	protein PvdJ
PA2735	restriction-modification system protein
PA3067	transcriptional regulator
PA3487	phospholipase D
PA3498	oxidoreductase
PA3504	aldehyde dehydrogenase
PA3505	L-aspartate dehydrogenase
PA3507	short-chain dehydrogenase
PA3508	transcriptional regulator
PA3509	hydrolase
PA3511	short-chain dehydrogenase
PA3512	ABC transporter permease
PA3514	ABC transporter ATP-binding protein
PA3866	pyocin S4
PA3867	DNA invertase
- partially conserved
PA0034	two-component response regulator
PA0499*	pili assembly chaperone
PA0683*	type II secretion system protein
PA0958	porin OprD
PA1144*	MFS transporter
PA1685*	enolase
PA2020	transcriptional regulator mexZ
PA2213	porin
PA2243	FAD-binding dehydrogenase
PA2278	arsenite-antimonite efflux pump ArsB
PA2397*	pyoverdine biosysnthesis protein PvdE
PA2398*	ferripyoverdine receptor FpvA
PA2492*	transcriptional regulator mexT
PA3446	NAD(P)H-dependent FMN reductase
PA4078	nonribosomal peptide synthase
PA4525*	type 4 fimbrial PilA
PA4812	formate dehydrogenase-O
* Fully conserved related to other P. aeruginosa strains.
