# Supplementary material for: Intraclonal Genome Stability of the Metallo-β-lactamase SPM-1-producing Pseudomonas aeruginosa ST277, an Endemic Clone Disseminated in Brazilian Hospitals
Source: Front Microbiol. 2016 Dec 5;7:1946. doi: 10.3389/fmicb.2016.01946 (PMC5136561; doi:10.3389/fmicb.2016.01946)
Supplement: Supplementary file 5 [file Table5.CSV]

Table S5. Unique genes found among the six SPM-1-producing P. aeruginosa clinical isolates.
- PA1088
PRODUCT	LENGTH	START	STOP
adhesin ZnuA partial	239	6 635 234	6 635 953
two-component system protein KinB partial	651	6 618 665	6 620 620
secreted protein Hcp partial	191	6 376 776	6 377 351
hypothetical protein	604	4 794 932	4 796 746
hypothetical protein	190	4 774 231	4 774 803
tyrosine recombinase xerC-like partial	305	5 524 246	5 525 163
hypothetical protein	122	5 487 370	5 487 738
hypothetical protein	76	3 291 027	3 291 257
hypothetical protein	48	3 290 869	3 291 015
hypothetical protein	114	3 290 410	3 290 754
hypothetical protein	85	3 290 147	3 290 404
hypothetical protein	30	3 290 062	3 290 154
hypothetical protein	425	3 288 785	3 290 062
hypothetical protein	78	3 288 344	3 288 580
hypothetical protein	401	3 225 342	3 226 547
hypothetical protein	274	2 897 573	2 898 397
hypothetical protein	88	2 882 205	2 882 471
hypothetical protein	131	2 688 515	2 688 910
hypothetical protein	116	2 660 277	2 660 627
hypothetical protein	59	1 714 294	1 714 473
hypothetical protein	309	629 506	630 435
hypothetical protein	282	705 293	706 141
hypothetical protein	129	693 884	694 273
hypothetical protein	294	158 415	159 299
- PA3448
PRODUCT	LENGTH	START	STOP
hypothetical protein partial	4 407	6 467 059	6 480 282
hypothetical protein	88	6 388 110	6 388 376
hypothetical protein	162	6 387 386	6 387 874
hypothetical protein	100	6 385 230	6 385 532
transposase	507	6 375 420	6 376 943
transposase	507	6 372 046	6 373 569
hypothetical protein	88	6 367 510	6 367 776
hypothetical protein	120	3 856	4 218
putative adhesion protein	918	33 377	36 133
hypothetical protein	110	20 849	21 181
hypothetical protein	107	17 391	17 714
hypothetical protein	67	5 868 192	5 868 395
hypothetical protein	145	5 867 704	5 868 141
hypothetical protein	131	6 166 688	6 167 083
hypothetical protein	85	4 502 160	4 502 417
hypothetical protein	81	4 738 264	4 738 509
hypothetical protein	162	4 737 779	4 738 267
lytic enzyme	209	4 735 139	4 735 768
hypothetical protein	586	4 732 897	4 734 657
hypothetical protein	1 183	4 727 491	4 731 042
hypothetical protein	132	4 727 044	4 727 442
hypothetical protein	1 090	4 723 775	4 727 047
hypothetical protein	359	4 722 609	4 723 688
hypothetical protein	250	4 721 736	4 722 488
DNA methyltransferase	687	4 698 718	4 700 781
hypothetical protein	138	3 691 264	3 691 680
hypothetical protein	43	3 455 097	3 455 228
transposase	102	3 400 084	3 400 392
secreted protein Hcp partial	66	3 048 689	3 048 889
hypothetical protein	164	2 514 766	2 515 260
partial membrane protein	355	2 238 068	2 239 135
partial membrane protein	239	2 237 279	2 237 998
chemotaxis protein CheZ partial	183	885 287	885 838
- PA7790
PRODUCT	LENGTH	START	STOP
hypothetical protein	83	35 308	35 559
hypothetical protein	70	6 892 468	6 892 680
integrase	400	6 891 070	6 892 272
hypothetical protein	244	6 888 652	6 889 386
prophage PssSM-02	269	6 887 776	6 888 585
prophage PssSM-02	115	6 887 383	6 887 730
transcriptional regulator	78	6 886 929	6 887 165
hypothetical protein	122	6 886 564	6 886 932
hypothetical protein	94	6 886 283	6 886 567
deoxynucleotide monophosphate kinase	189	6 885 702	6 886 271
hypothetical protein	102	6 885 397	6 885 705
hypothetical protein	67	6 883 595	6 883 798
repressor PtrB	80	6 882 653	6 882 895
hypothetical protein	121	6 878 457	6 878 822
hypothetical protein	96	6 878 174	6 878 464
hypothetical protein	245	6 877 434	6 878 171
terminase small subunit	196	6 876 587	6 877 177
terminase	671	6 874 568	6 876 583
preprotein translocase subunit SecA	74	6 874 332	6 874 556
portal protein	488	6 872 866	6 874 332
ATP-dependent Clp protease ClpP	390	6 871 710	6 872 882
hypothetical protein	211	6 871 078	6 871 713
elements of external origin	332	6 870 012	6 871 010
hypothetical protein	93	6 869 698	6 869 979
hypothetical protein	145	6 869 264	6 869 701
hypothetical protein	64	6 869 019	6 869 213
hypothetical protein	248	6 868 245	6 868 991
hypothetical protein	146	6 867 572	6 868 012
hypothetical protein	1 086	6 864 083	6 867 343
hypothetical protein	136	6 863 676	6 864 086
hypothetical protein	1 183	6 860 076	6 863 627
hypothetical protein	333	6 859 075	6 860 076
hypothetical protein	290	6 858 218	6 859 090
hypothetical protein	586	6 856 461	6 858 221
hypothetical protein	78	6 856 225	6 856 461
lytic enzyme	209	6 855 350	6 855 979
hypothetical protein	73	6 855 090	6 855 311
lipoprotein	86	6 854 728	6 854 988
restriction endonuclease subunit M	267	6 853 780	6 854 583
hypothetical protein	88	6 853 445	6 853 711
hypothetical protein	115	6 852 871	6 853 218
hypothetical protein	195	6 851 850	6 852 437
hypothetical protein	148	5 775 201	5 775 647
hypothetical protein	493	5 771 019	5 772 500
hypothetical protein	85	31 769	32 026
hypothetical protein	70	5 675 079	5 675 291
hypothetical protein	65	5 648 960	5 649 157
hypothetical protein	228	5 362 918	5 363 604
crossover junction endodeoxyribonuclease RuvC	174	4 881 573	4 882 097
TetR family transcriptional regulator	202	4 556 055	4 556 663
integrase	400	5 173 752	5 174 954
hypothetical protein	39	5 173 421	5 173 540
hypothetical protein	269	5 172 619	5 173 428
hypothetical protein	69	5 167 873	5 168 082
repressor	228	5 167 100	5 167 786
hypothetical protein	76	5 166 767	5 166 997
hypothetical protein	166	5 165 667	5 166 167
DNA primase	912	5 162 697	5 165 435
elements of external origin	332	5 152 792	5 153 790
hypothetical protein	64	5 151 799	5 151 993
hypothetical protein	248	5 151 025	5 151 771
hypothetical protein	146	5 150 352	5 150 792
hypothetical protein	1 086	5 146 863	5 150 123
hypothetical protein	136	5 146 456	5 146 866
hypothetical protein	1 183	5 142 856	5 146 407
hypothetical protein	586	5 139 241	5 141 001
lytic enzyme	209	5 138 130	5 138 759
hypothetical protein	77	5 137 858	5 138 091
hypothetical protein	88	5 136 225	5 136 491
hypothetical protein	115	5 135 651	5 135 998
hypothetical protein	195	5 134 630	5 135 217
pilus assembly protein	248	3 539 032	3 539 778
hypothetical protein	474	3 414 703	3 416 127
hypothetical protein	426	3 404 705	3 405 985
hypothetical protein	103	3 404 376	3 404 687
hypothetical protein	236	3 403 666	3 404 376
hypothetical protein	76	3 402 624	3 402 854
hypothetical protein	48	3 402 466	3 402 612
hypothetical protein	114	3 402 007	3 402 351
hypothetical protein	85	3 401 744	3 402 001
hypothetical protein	75	3 401 524	3 401 751
replication initiation protein	410	3 400 292	3 401 524
hypothetical protein	63	3 399 950	3 400 141
hypothetical protein	110	3 399 515	3 399 847
transcriptional regulator	284	3 290 211	3 291 065
hypothetical protein	88	2 957 056	2 957 322
hypothetical protein	70	4 830 725	4 830 937
hypothetical protein	131	2 692 960	2 693 355
hypothetical protein	131	2 692 960	2 693 355
hypothetical protein	78	3 168 003	3 168 239
hypothetical protein	654	2 509 564	2 511 528
hypothetical protein	144	2 450 228	2 450 662
hypothetical protein	145	2 393 976	2 394 413
hypothetical protein partial	201	1 841 991	1 842 596
hypothetical protein partial	682	1 844 203	1 846 251
hypothetical protein partial	183	1 843 034	1 843 585
hypothetical protein	76	725 267	725 497
UPF0001 protein PA0394	230	434 711	435 403
- PA8281
PRODUCT	LENGTH	START	STOP
integrase	442	6 455 945	6 457 273
hypothetical protein	66	6 454 686	6 454 886
hypothetical protein	75	6 454 462	6 454 689
hypothetical protein	128	6 454 079	6 454 465
hypothetical protein	188	6 453 448	6 454 014
DNA primase	336	6 452 441	6 453 451
RNA helicase	595	6 450 657	6 452 444
hypothetical protein	97	6 450 272	6 450 565
phage transcriptional activator Ogr/delta	90	6 449 172	6 449 444
P2 family phage major capsid protein	341	6 447 892	6 448 917
exonuclease SbcC	250	6 447 117	6 447 869
DNA repair RadC protein partial	208	6 639 935	6 640 561
hypothetical protein	104	5 143 716	5 144 030
transposase	246	4 848 947	4 849 687
transposase family protein	102	4 848 525	4 848 833
hypothetical protein	426	3 430 645	3 431 925
hypothetical protein	103	3 430 316	3 430 627
hypothetical protein	236	3 429 606	3 430 316
hypothetical protein	76	3 428 564	3 428 794
hypothetical protein	48	3 428 406	3 428 552
hypothetical protein	114	3 427 947	3 428 291
hypothetical protein	85	3 427 684	3 427 941
hypothetical protein	75	3 427 464	3 427 691
replication initiation protein	410	3 426 232	3 427 464
hypothetical protein	63	3 425 890	3 426 081
hypothetical protein	110	3 425 455	3 425 787
hypothetical protein	426	3 416 313	3 417 593
hypothetical protein	103	3 415 984	3 416 295
hypothetical protein	236	3 415 274	3 415 984
hypothetical protein	76	3 414 232	3 414 462
hypothetical protein	48	3 414 074	3 414 220
hypothetical protein	114	3 413 615	3 413 959
hypothetical protein	85	3 413 352	3 413 609
hypothetical protein	75	3 413 132	3 413 359
replication initiation protein	410	3 411 900	3 413 132
hypothetical protein	63	3 411 558	3 411 749
hypothetical protein	110	3 411 123	3 411 455
DNA repair RadC family protein partial	153	2 993 738	2 994 199
hypothetical protein	88	2 972 215	2 972 481
hypothetical protein	162	2 971 491	2 971 979
hypothetical protein	100	2 969 335	2 969 637
transposase	507	2 959 525	2 961 048
transposase	507	2 956 151	2 957 674
hypothetical protein	395	2 952 832	2 954 019
hypothetical protein	88	2 951 612	2 951 878
DNA repair RadC family protein partial	133	2 747 904	2 748 305
hypothetical protein	53	2 844 560	2 844 721
integrase	353	2 373 309	2 374 370
hypothetical protein	49	345 724	345 873
- PA11803
PRODUCT	LENGTH	START	STOP
Pseudomonas phage DMS3	100	5 893 951	5 894 253
hypothetical protein	72	5 893 736	5 893 954
Pseudomonas phage DMS3	74	5 893 433	5 893 657
putative binding protein component of ABC transporter stop lost	609	5 721 096	5 722 925
thymidine phosphorylase partial	793	5 749 619	5 752 000
zinc uptake regulator partial	145	6 921 106	6 921 543
hypothetical protein	112	4 971 248	4 971 586
hypothetical protein	124	4 970 877	4 971 251
hypothetical protein	70	4 132 967	4 133 179
hypothetical protein	60	4 967 440	4 967 622
Pseudomonas phage D3	178	4 962 101	4 962 637
hypothetical protein	75	4 960 926	4 961 153
hypothetical protein	426	3 541 389	3 542 669
hypothetical protein	103	3 541 060	3 541 371
hypothetical protein	236	3 540 350	3 541 060
hypothetical protein	76	3 539 308	3 539 538
hypothetical protein	48	3 539 150	3 539 296
hypothetical protein	114	3 538 691	3 539 035
hypothetical protein	85	3 538 428	3 538 685
hypothetical protein	75	3 538 208	3 538 435
replication initiation protein	410	3 536 976	3 538 208
hypothetical protein	63	3 536 634	3 536 825
hypothetical protein	110	3 536 199	3 536 531
Pseudomonas phage DMS3	281	3 485 786	3 486 631
Pseudomonas phage DMS3	735	3 483 582	3 485 789
Pseudomonas phage DMS3	72	3 483 374	3 483 592
Pseudomonas phage DMS3	79	3 483 138	3 483 377
hypothetical protein	258	3 482 353	3 483 129
hypothetical protein	567	3 480 615	3 482 318
Pseudomonas phage DMS3	307	3 479 692	3 480 615
virion structural protein	318	3 478 734	3 479 690
phage tail protein	1 232	3 475 028	3 478 726
hypothetical protein	172	3 474 383	3 474 901
hypothetical protein	256	3 473 609	3 474 379
hypothetical protein	59	3 473 397	3 473 576
hypothetical protein	159	3 472 930	3 473 409
hypothetical protein	138	3 472 517	3 472 933
hypothetical protein	58	3 472 344	3 472 520
hypothetical protein	100	3 471 980	3 472 282
head protein	302	3 471 060	3 471 968
hypothetical protein	132	3 470 634	3 471 032
protease (I) and scaffold (Z) protein	326	3 469 644	3 470 624
Pseudomonas phage DMS3	73	3 469 077	3 469 298
hypothetical protein	79	3 468 841	3 469 080
hypothetical protein	139	3 468 425	3 468 844
hypothetical protein	100	3 468 100	3 468 402
Pseudomonas phage MP48	155	3 467 522	3 467 989
Pseudomonas phage MP29	428	3 466 236	3 467 522
portal protein	528	3 464 650	3 466 236
hypothetical protein	591	3 462 863	3 464 638
Pseudomonas phage JD024	166	3 462 366	3 462 866
Pseudomonas phage DMS3	62	3 462 169	3 462 357
hypothetical protein	133	3 461 657	3 462 058
hypothetical protein	80	3 461 418	3 461 660
Pseudomonas phage MP22	138	3 461 002	3 461 418
hypothetical protein	140	3 460 580	3 461 002
hypothetical protein	115	3 460 240	3 460 587
Pseudomonas phage MP22	149	3 459 688	3 460 137
Pseudomonas phage DMS3	135	3 459 294	3 459 701
hypothetical protein	98	3 459 001	3 459 297
Pseudomonas phage DMS3	89	3 458 661	3 458 930
Pseudomonas phage DMS3	68	3 458 452	3 458 658
Pseudomonas phage DMS3	93	3 458 169	3 458 450
hypothetical protein	102	3 457 858	3 458 166
sulfate transporter	205	3 457 239	3 457 856
Pseudomonas phage DMS3	90	3 456 953	3 457 225
hypothetical protein	137	3 456 538	3 456 951
hypothetical protein	38	3 456 422	3 456 538
Pseudomonas phage DMS3	211	3 455 802	3 456 437
hypothetical protein	221	3 455 065	3 455 730
Pseudomonas phage JD024	250	3 454 316	3 455 068
Pseudomonas phage MP38	689	3 452 232	3 454 301
hypothetical protein	65	3 452 042	3 452 239
hypothetical protein	144	3 451 608	3 452 042
Pseudomonas phage JD024	118	3 451 249	3 451 605
hypothetical protein	225	3 450 330	3 451 007
DNA repair RadC family protein	148	2 888 623	2 889 069
DNA repair RadC family protein partial	138	3 074 352	3 074 768
hypothetical protein	88	3 052 784	3 053 050
hypothetical protein	297	1 623 851	1 624 744
hypothetical protein	140	1 396 361	1 396 783
hypothetical protein	181	1 395 805	1 396 350
Phage tail fibers	136	1 395 395	1 395 805
hypothetical protein	565	1 393 695	1 395 392
hypothetical protein	173	1 393 174	1 393 695
tail length tape measure protein	827	1 390 651	1 393 134
hypothetical protein	100	1 390 246	1 390 548
pilus assembly protein FimT	173	1 389 061	1 389 582
hypothetical protein	250	1 388 227	1 388 979
hypothetical protein	64	1 388 031	1 388 225
hypothetical protein	157	1 387 554	1 388 027
hypothetical protein	106	1 387 240	1 387 560
hypothetical protein	120	1 386 873	1 387 235
hypothetical protein	651	1 384 846	1 386 801
lambda family phage portal protein	508	1 383 312	1 384 838
hypothetical protein	67	1 383 107	1 383 310
hypothetical protein	591	1 381 332	1 383 107
Phage DNA packaging protein Nu1 subunit of terminase	175	1 380 653	1 381 180
hypothetical protein	247	1 379 778	1 380 521
lysis protein Rz	156	1 379 311	1 379 781
hypothetical protein	80	1 379 072	1 379 314
lytic enzyme	205	1 378 458	1 379 075
holin	108	1 378 135	1 378 461
Rha protein	176	1 377 515	1 378 045
hypothetical protein	185	1 376 429	1 376 986
hypothetical protein	603	1 374 340	1 376 151
hypothetical protein	352	1 373 288	1 374 346
hypothetical protein	104	1 372 974	1 373 288
hypothetical protein	44	1 372 843	1 372 977
hypothetical protein	118	1 372 483	1 372 839
hypothetical protein	254	1 371 722	1 372 486
hypothetical protein	120	1 371 363	1 371 725
hypothetical protein	91	1 370 962	1 371 237
hypothetical protein	102	1 370 657	1 370 965
hypothetical protein	95	1 370 373	1 370 660
hypothetical protein	103	1 370 065	1 370 376
hypothetical protein	111	1 369 317	1 369 652
transcriptional regulator	282	1 368 356	1 369 204
LuxR family transcriptional regulator	129	1 367 846	1 368 235
hypothetical protein	77	1 367 610	1 367 843
hypothetical protein	84	1 367 256	1 367 510
hypothetical protein	278	1 366 423	1 367 259
DNA-binding protein	76	1 366 151	1 366 381
hypothetical protein	111	1 365 813	1 366 148
hypothetical protein	299	1 364 917	1 365 816
hypothetical protein	175	1 364 393	1 364 920
hypothetical protein	38	1 364 280	1 364 396
hypothetical protein	63	1 364 089	1 364 280
hypothetical protein	60	1 363 910	1 364 092
hypothetical protein	229	1 363 227	1 363 916
hypothetical protein	113	1 362 881	1 363 222
hypothetical protein	101	1 362 579	1 362 884
hypothetical protein	259	1 361 380	1 362 159
hypothetical protein	103	1 360 980	1 361 291
integrase	318	1 359 955	1 360 911
hypothetical protein	74	1 358 812	1 359 036
hypothetical protein	79	1 358 500	1 358 739
hypothetical protein	100	1 358 201	1 358 503
hypothetical protein	93	1 357 325	1 357 606
hypothetical protein	186	1 356 765	1 357 325
hypothetical protein	63	1 356 569	1 356 760
hypothetical protein	195	1 355 989	1 356 576
hypothetical protein	140	1 354 058	1 354 480
hypothetical protein	181	1 353 502	1 354 047
Phage tail fibers	136	1 353 092	1 353 502
hypothetical protein	565	1 351 392	1 353 089
hypothetical protein	173	1 350 871	1 351 392
tail length tape measure protein	827	1 348 348	1 350 831
hypothetical protein	100	1 347 943	1 348 245
pilus assembly protein FimT	173	1 346 758	1 347 279
hypothetical protein	250	1 345 924	1 346 676
hypothetical protein	64	1 345 728	1 345 922
hypothetical protein	157	1 345 251	1 345 724
hypothetical protein	106	1 344 937	1 345 257
hypothetical protein	120	1 344 570	1 344 932
hypothetical protein	651	1 342 543	1 344 498
lambda family phage portal protein	508	1 341 009	1 342 535
hypothetical protein	67	1 340 804	1 341 007
hypothetical protein	591	1 339 029	1 340 804
DNA packaging protein	175	1 338 350	1 338 877
hypothetical protein	247	1 337 475	1 338 218
lysis protein Rz	156	1 337 008	1 337 478
hypothetical protein	80	1 336 769	1 337 011
lytic enzyme	205	1 336 155	1 336 772
holin	108	1 335 832	1 336 158
Rha protein	176	1 335 212	1 335 742
hypothetical protein	185	1 334 126	1 334 683
hypothetical protein	94	1 333 845	1 334 129
hypothetical protein	603	1 332 037	1 333 848
hypothetical protein	352	1 330 985	1 332 043
hypothetical protein	104	1 330 671	1 330 985
hypothetical protein	44	1 330 540	1 330 674
hypothetical protein	118	1 330 180	1 330 536
hypothetical protein	254	1 329 419	1 330 183
hypothetical protein	120	1 329 060	1 329 422
hypothetical protein	91	1 328 659	1 328 934
hypothetical protein	102	1 328 354	1 328 662
hypothetical protein	95	1 328 070	1 328 357
hypothetical protein	103	1 327 762	1 328 073
hypothetical protein	111	1 327 014	1 327 349
transcriptional regulator	282	1 326 053	1 326 901
LuxR family transcriptional regulator	129	1 325 543	1 325 932
hypothetical protein	77	1 325 307	1 325 540
hypothetical protein	84	1 324 953	1 325 207
transposase	278	1 324 120	1 324 956
hypothetical protein	76	1 323 848	1 324 078
hypothetical protein	111	1 323 510	1 323 845
hypothetical protein	299	1 322 614	1 323 513
hypothetical protein	175	1 322 090	1 322 617
hypothetical protein	63	1 321 786	1 321 977
hypothetical protein	60	1 321 607	1 321 789
hypothetical protein	229	1 320 924	1 321 613
hypothetical protein	113	1 320 578	1 320 919
hypothetical protein	111	1 401 470	1 401 805
Pseudomonas phage DMS3	74	1 401 115	1 401 339
hypothetical protein	79	1 400 803	1 401 042
hypothetical protein	100	1 400 504	1 400 806
hypothetical protein	93	1 399 628	1 399 909
hypothetical protein	186	1 399 068	1 399 628
hypothetical protein	63	1 398 872	1 399 063
hypothetical protein	195	1 398 292	1 398 879
hypothetical protein	93	972 916	973 197
hypothetical protein	186	972 355	972 915
hypothetical protein	63	972 159	972 350
hypothetical protein	195	971 579	972 166
hypothetical protein	140	969 655	970 077
hypothetical protein	181	969 097	969 642
Phage tail fibers	136	968 687	969 097
hypothetical protein	569	966 975	968 684
hypothetical protein	173	966 454	966 975
hypothetical protein	1 028	963 328	966 414
hypothetical protein	100	962 923	963 225
hypothetical protein	250	961 441	962 193
hypothetical protein	64	961 245	961 439
hypothetical protein	156	960 771	961 241
hypothetical protein	109	960 445	960 774
hypothetical protein	105	960 131	960 448
peptidase S14	697	957 971	960 064
lambda family phage portal protein	493	956 365	957 846
primosomal replication protein PriB/PriC domain protein	71	956 150	956 365
DNA packaging dimer large subunit	647	954 216	956 159
DNA packaging protein	164	953 729	954 223
hypothetical protein	247	952 815	953 558
lysis protein Rz	156	952 348	952 818
hypothetical protein	80	952 109	952 351
lytic enzyme	205	951 495	952 112
holin	108	951 172	951 498
hypothetical protein	104	904 817	905 131
hypothetical protein	44	904 686	904 820
hypothetical protein	118	904 326	904 682
hypothetical protein	253	903 568	904 329
hypothetical protein	111	903 236	903 571
hypothetical protein	109	902 914	903 243
hypothetical protein	98	902 621	902 917
hypothetical protein	102	902 320	902 628
hypothetical protein	102	902 015	902 323
hypothetical protein	90	901 746	902 018
hypothetical protein	81	901 486	901 731
hypothetical protein	112	900 752	901 090
hypothetical protein	364	898 316	899 410
hypothetical protein	127	897 710	898 093
hypothetical protein	96	897 409	897 699
prophage antirepressor	265	896 601	897 398
hypothetical protein	76	896 296	896 526
hypothetical protein	111	895 958	896 293
hypothetical protein	273	895 140	895 961
hypothetical protein	175	894 616	895 143
hypothetical protein	38	894 503	894 619
hypothetical protein	63	894 312	894 503
hypothetical protein	229	893 626	894 315
hypothetical protein	118	893 265	893 621
hypothetical protein	80	893 039	893 281
hypothetical protein	350	891 990	893 042
Rha protein	176	950 552	951 082
hypothetical protein	185	949 466	950 023
hypothetical protein	94	949 185	949 469
hypothetical protein	603	947 377	949 188
hypothetical protein	352	946 325	947 383
hypothetical protein	104	946 011	946 325
hypothetical protein	44	945 880	946 014
hypothetical protein	118	945 520	945 876
hypothetical protein	253	944 762	945 523
hypothetical protein	111	944 430	944 765
hypothetical protein	109	944 108	944 437
hypothetical protein	98	943 815	944 111
hypothetical protein	102	943 514	943 822
hypothetical protein	102	943 209	943 517
hypothetical protein	90	942 940	943 212
hypothetical protein	81	942 680	942 925
hypothetical protein	112	941 946	942 284
restriction endonuclease or methylase	364	939 510	940 604
LuxR family transcriptional regulator	127	938 904	939 287
hypothetical protein	96	938 603	938 893
prophage antirepressor	265	937 795	938 592
DNA-binding protein	76	937 490	937 720
hypothetical protein	111	937 152	937 487
hypothetical protein	273	936 334	937 155
hypothetical protein	175	935 810	936 337
hypothetical protein	38	935 697	935 813
hypothetical protein	40	935 506	935 628
hypothetical protein	229	934 820	935 509
hypothetical protein	118	934 459	934 815
hypothetical protein	80	934 233	934 475
integrase	350	933 184	934 236
hypothetical protein	93	931 722	932 003
hypothetical protein	186	931 161	931 721
hypothetical protein	63	930 965	931 156
hypothetical protein	195	930 385	930 972
hypothetical protein	140	928 461	928 883
hypothetical protein	181	927 903	928 448
Phage tail fibers	136	927 493	927 903
hypothetical protein	569	925 781	927 490
hypothetical protein	173	925 260	925 781
hypothetical protein	1 028	922 134	925 220
hypothetical protein	100	921 729	922 031
hypothetical protein	250	920 247	920 999
hypothetical protein	64	920 051	920 245
hypothetical protein	156	919 577	920 047
hypothetical protein	109	919 251	919 580
hypothetical protein	105	918 937	919 254
peptidase S14	697	916 777	918 870
lambda family phage portal protein	493	915 171	916 652
primosomal replication protein PriB/PriC domain protein	71	914 956	915 171
DNA packaging dimer large subunit	647	913 022	914 965
DNA packaging protein	194	912 445	913 029
hypothetical protein	247	911 621	912 364
lysis protein	156	911 154	911 624
hypothetical protein	80	910 915	911 157
lytic enzyme	205	910 301	910 918
holin	108	909 978	910 304
Rha protein	176	909 358	909 888
hypothetical protein	185	908 272	908 829
hypothetical protein	94	907 991	908 275
hypothetical protein	603	906 183	907 994
hypothetical protein	352	905 131	906 189
glutamine amidotransferase partial	195	333 845	334 432
- PA12117
PRODUCT	LENGTH	START	STOP
hypothetical protein	90	326 064	326 336
hypothetical protein	72	254 933	255 151
hypothetical protein	80	1 913 365	1 913 607
hypothetical protein partial	1 208	2	3 628
hypothetical protein partial	569	2 190 644	2 192 353
hydrolase partial	179	705 950	706 489
transcriptional regulator LasR partial	176	913 350	913 880
hypothetical protein	395	1 709	2 896
hypothetical protein	104	1 392	1 706
hypothetical protein	88	2 918 344	2 918 610
hypothetical protein	204	3 210 588	3 211 202
glutathione-independent formaldehyde dehydrogenase partial	337	2 697 168	2 698 181
hypothetical protein	72	1 083 715	1 083 933
TonB-dependent receptor partial	372	175 961	177 079
