# Supplementary material for: Intraclonal Genome Stability of the Metallo-β-lactamase SPM-1-producing Pseudomonas aeruginosa ST277, an Endemic Clone Disseminated in Brazilian Hospitals
Source: Front Microbiol. 2016 Dec 5;7:1946. doi: 10.3389/fmicb.2016.01946 (PMC5136561; doi:10.3389/fmicb.2016.01946)
Supplement: Supplementary file 6 [file Table6.CSV]

Table S6. Chromosomal location of the genomic islands observed in the six SPM-1-producing P. aeruginosa.
GI NAME	ISOLATES
	PA1088	PA3448	PA7790	PA8281	PA11803	PA12117
PAGI-15	2 859 108-2 903 385	6 354 713-6 409 290	2 933 959-2 978 236	2 938 815-2 996 999	3 029 687-3 077 568	2 895 247*-2 939 524*
PAGI-16	6 695-13 897	3 399 733-3 406 935	6 695-13 897	6 695-1 3897	6 695-13 897	6 695*-13 897*
PAGI-17	625 033-635 434	4 018 072-4 059 469	625 039-666 436	625 033-666 430	625 026-635 427	625 085*-635 486*
PAGI-18	-	-	-	-	891 899-974 279	-
PAGI-19	5 487 707-5 524 211 (inside PAGI-34)	4 468 937-4 505 442	3 303 439-3 339 944	3 322 201-3 358 706	3 402 728-3 439 233	1 045 232*-1 081 737*
PAGI-20	-	4 694 996-4 739 697	-	-	-	-
PAGI-21	-	-	-	-	1 317 111-1 402 041	-
PAGI-22	1 712 385-1 718 298	5 216 842-5 222 755	1 743 114-1 749 027	1 743 109-1 749 022	1 879 362-1 885 275	1 748 946*-1 754 859*
PAGI-23	2 342 403-2 386 525	5 846 860-5 890 982	2 373 132-2 417 254	2 373 144-2 418 506	2 509 377-2 553 499	2 378 963*-2 423 085*
PAGI-24	2 437 806-2 488 538	5 942 263-5 992 995	2 468 535-2 519 267	2 469 787-2 520 519	2 604 780-2 655 512	2 474 366*-2 525 098*
PAGI-25	2 654 833-2 760 451	6 159 290-6 256 050	2 685 562-2 785 409	2 686 814-2 790 265	2 821 807-2 931 029	2 691 393*-2 796 590*
PAGI-26	-	-	2 790 090-2 839 892	2 794 946-2 844 748	-	-
PAGI-27	2 919 491-2 928 082	6 425 396-6 433 987	2 994 342-3 002 933	3 013 105-3 021 696	3 093 674-3 102 265	2 955 630*-2 964 221*
PAGI-28	-	-	-	-	3 450 161-3 487 539	-
PAGI-29	3 280 355-3 332 352	6 785 921-40 877	3 391 704-3 443 919	3 410 478-3 469 859	3 528 388-3 580 603	3 316 493*-40 800†
PAGI-30	4 281 565-4 288 658	990 029-997 122	4 393 102-4 400 195	4 419 042-4 426 135	4 529 786-4 536 879	989 963†-997 056†
PAGI-31	-	-	4 788 079-4 836 292	-	4 924 764-4 972 977	-
PAGI-32	4 773 718-4 813 153	1 482 182-1 521 617	-	-	5 070 215-5 109 650	1 482 116†-1 521 551†
PAGI-33	-	-	5 134 218-5 266 848	5 111 883-5 203 581	5 310 343-5 402 041	-
PAGI-34	5 382 796-5 525 528	2 091 259-2 197 481	5 635 816-5 781 185	5 572 549-5 717 919	-	-
PAGI-35	-	-	5 690 169-5 729 308 (inside PAGI-34)	5 626 902-5 666 041 (inside PAGI-34)	5 893 345-5 932 488	253 417‡-292 565‡
PAGI-36	6 232 949-6 242 432	2 904 914-2 914 397	6 489 102-6 498 585	6 425 352-6 434 835	6 518 024-6 527 507	645 871‡-655 354‡
PAGI-37	-	-	-	6 446 267-6 457 465	-	-
PAGI-38	-	-	6 851 401-6 892 425	-	-	-
PAGI-39	6 704 250-6 717 468	3 375 812-3 389 026	7 001 464-7 014 678	6 911 530-6 924 724	6 989 340-7 002 566	1 117 203‡-1 130 421‡
PAGI-40	4 209 400-4 222 159	917 864-930 623	4 320 937-4 333 696	4 346 877-4 359 636	4 457 621-4 470 380	917 778†-930 557†
* The position is relative to contig1 in the PA12117 strain.
† The position is relative to contig2 in the PA12117 strain.
‡ The position is relative to contig3 in the PA12117 strain.
