# Supplementary material for: Intraclonal Genome Stability of the Metallo-β-lactamase SPM-1-producing Pseudomonas aeruginosa ST277, an Endemic Clone Disseminated in Brazilian Hospitals
Source: Front Microbiol. 2016 Dec 5;7:1946. doi: 10.3389/fmicb.2016.01946 (PMC5136561; doi:10.3389/fmicb.2016.01946)
Supplement: Supplementary file 7 [file Table7.CSV]

Table S7. Annotation of ORFs observed in PAGI-15 to -40.
PAGI-15
- upstream flanking ORF: PA2507
ORF	PRODUCT	LENGTH (aa)	BEST HOMOLOGY HIT	IDENTITY (%)
1	MULTISPECIES: conjugal transfer protein	81	Shewanella sp. ANA-3	86.42
2	MULTISPECIES: conjugative transfer protein TrbI	427	Ralstonia pickettii 12J	90.16
3	MULTISPECIES: conjugative transfer protein TrbG	330	Acidovorax ebreus	94.24
4	MULTISPECIES: conjugal transfer protein TrbF	234	Alicycliphilus denitrificans BC	93.16
5	conjugal transfer protein TrbL	449	Delftia acidovorans	94.44
6	hypothetical protein	99	Pseudomonas aeruginosa SCV20265	91
7	MULTISPECIES: conjugal transfer protein TrbJ	251	Delftia acidovorans	98.01
8	conjugal transfer protein TrbE	821	Comamonas testosteroni TK102	90.99
9	conjugal transfer protein TrbD	90	Plasmids	95.56
10	Conjugative transfer protein TrbC	127	Stenotrophomonas maltophilia D457	99.21
11	TadA ATPase	350	Stenotrophomonas maltophilia D457	98.29
12	CopG family transcriptional regulator	154	Stenotrophomonas maltophilia D457	97.4
13	conjugal transfer protein TraG	666	Stenotrophomonas maltophilia D457	97.43
14	hypothetical protein	88	Azotobacter vinelandii CA6	94.32
15	D-alanyl-D-alanine endopeptidase	315	Stenotrophomonas maltophilia D457	95.86
16	drug resistance transporter Bcr/CflA	395	Burkholderia lata	61.99
17	type VI secretion protein	301	Comamonas testosteroni TK102	93.02
18	molecular chaperone GroEL	178	Plasmids	96.07
19	transposase	507	Salmonella enterica subsp. enterica serovar Typhimurium 138736	79.13
20	metallo-beta-lactamase SPM-1	276	Spirochaeta smaragdinae	34.2
21	molecular chaperone GroEL	100	Plasmids	97
22	transposase	507	Salmonella enterica subsp. enterica serovar Typhimurium 138736	79.13
23	hypothetical protein	162	Comamonas testosteroni TK102	94.4
24	hypothetical protein	88	Azotobacter vinelandii CA6	94.32
25	D-alanyl-D-alanine endopeptidase	314	Stenotrophomonas maltophilia D457	96.18
26	drug resistance transporter Bcr/CflA	395	Burkholderia lata	61.99
27	type VI secretion protein	301	Comamonas testosteroni TK102	93.02
28	molecular chaperone GroEL	178	Plasmids	96.07
29	transposase	507	Salmonella enterica subsp. enterica serovar Typhimurium 138736	79.13
30	metallo-beta-lactamase SPM-1	276	Spirochaeta smaragdinae	34.2
31	molecular chaperone GroEL	100	Plasmids	97
32	transposase	507	Salmonella enterica subsp. enterica serovar Typhimurium 138736	79.13
33	hypothetical protein	162	Comamonas testosteroni TK102	94.4
34	hypothetical protein	88	Azotobacter vinelandii CA6	94.32
35	D-alanyl-D-alanine endopeptidase	314	Stenotrophomonas maltophilia D457	96.18
36	drug resistance transporter Bcr/CflA	395	Burkholderia lata	61.99
37	type VI secretion protein	657	Bordetella petrii	92.28
38	MULTISPECIES: peptidase	191	Pseudomonas plecoglossicida	85.13
39	hypothetical protein	177	Acidovorax sp. JS42	86.19
40	parB partition protein	97	Comamonas testosteroni TK102	96.91
41	MULTISPECIES: ParA	212	Pseudomonas aeruginosa PA38182	98.58
42	MULTISPECIES: RepA replication protein	285	Comamonas testosteroni TK102	94.74
43	hypothetical protein	93	Alicycliphilus denitrificans BC	97.85
44	hypothetical protein	259	Bordetella petrii	83.71
45	transposase	129	Bordetella petrii	90.7
46	hypothetical protein	115	Cupriavidus metallidurans	86.96
47	MULTISPECIES: transcriptional regulator	97	Alicycliphilus denitrificans BC	95.88
48	hypothetical protein	104	Ralstonia solanacearum GMI1000	99.04
49	hypothetical protein	69	Delftia acidovorans	95.65
50	MULTISPECIES: plasmid stablization protein ParB	685	Pseudomonas plecoglossicida	89.07
51	hypothetical protein	210	Ralstonia pickettii 12J	91.9
52	hypothetical protein	63	Cupriavidus metallidurans	78.33
53	hypothetical protein	92	Pseudomonas aeruginosa PA38182	94.57
54	MULTISPECIES: transposase	116	Pseudomonas aeruginosa PA38182	92.24
55	integrase/recombinase	336	Bordetella petrii	100
56	integrase/recombinase	330	Bordetella petrii	100
57	integrase/recombinase	419	Bordetella petrii	100
58	DNA repair RadC family protein	153	Acidovorax ebreus	88.14
59	hypothetical protein	354	Ralstonia solanacearum GMI1000	91.71
60	MULTISPECIES: integrase	399	Burkholderia cepacia DDS 7H-2	95.19
- downstream flanking ORF: PA2506
PAGI-16
- upstream flanking ORF: PA0004
ORF	PRODUCT	LENGTH (aa)	BEST HOMOLOGY HIT	IDENTITY (%)
1	transposase	102	Pseudomonas aeruginosa YL84	100
2	transposase	206	Pseudomonas aeruginosa PAO1	99.44
3	helicase	945	Pseudomonas denitrificans	96.06
4	hypothetical protein	357	Pseudomonas denitrificans	84.59
- downstream flanking ORF: PA0005
PAGI-17
- upstream flanking ORF: PA0574
ORF	PRODUCT	LENGTH (aa)	BEST HOMOLOGY HIT	IDENTITY (%)
1	hypothetical protein	400	Herbaspirillum seropedicae	61.48
2	hypothetical protein	759	Herbaspirillum seropedicae	44.4
3	hypothetical protein	165	Pseudomonas aeruginosa B136-33	94.55
4	transposase	62	Pseudomonas aeruginosa PAO581	95.16
5	hypothetical protein	135	Pseudomonas stutzeri CCUG 29243	91.6
6	hypothetical protein	104	Pseudomonas stutzeri CCUG 29243	87.5
7	hypothetical protein	60	Pseudomonas mosselii	78.33
8	hypothetical protein	140	Pseudomonas mosselii	71.94
9	hypothetical protein	57	Pseudomonas mosselii	71.94
10	hypothetical protein	323	Pseudomonas aeruginosa PA7	93.79
11	prophage PssSM-01	230	Pseudomonas aeruginosa PA7	92.14
12	DNA-binding protein	177	Pseudomonas aeruginosa PA7	87.43
13	prophage PSSB64-01	307	Pseudomonas aeruginosa PA7	81.11
14	phage tail protein	158	Pseudomonas aeruginosa MTB-1	66.89
15	hypothetical protein	873	Pseudomonas aeruginosa SCV20265	72.69
16	Phage tail protein	174	Pseudomonas aeruginosa PA38182	93.68
17	phage protein	390	Pseudomonas aeruginosa PA7	93.59
18	phage protein	105	Pseudomonas aeruginosa PA38182	94.17
19	tail tape measure protein	789	Pseudomonas aeruginosa PA38182	68.06
20	prophage PSSB64-01	46	Pseudomonas aeruginosa PA38182	93.48
21	phage protein	98	Pseudomonas aeruginosa PA38182	77.66
22	endopeptidase	171	Pseudomonas aeruginosa PA38182	68.82
23	lysozyme	153	Pseudomonas aeruginosa PA38182	95.42
24	hypothetical protein	101	Pseudomonas aeruginosa PA38182	75.25
25	conjugal transfer protein TraR	70	Pseudomonas aeruginosa PA38182	81.16
26	tail protein	143	Pseudomonas aeruginosa PA38182	84.62
27	phage tail protein	371	Pseudomonas aeruginosa PA38182	83.02
28	virion morphogenesis protein	222	Pseudomonas aeruginosa PA38182	92.17
29	putative tail protein	145	Pseudomonas aeruginosa PA7	93.79
30	phage head completion protein	153	Pseudomonas aeruginosa PA7	92.81
31	terminase	244	Pseudomonas aeruginosa PA7	90.2
32	P2 family phage major capsid protein	340	Pseudomonas aeruginosa PA38182	100
33	partial scaffold protein	317	Pseudomonas aeruginosa PA7	99.68
34	terminase ATPase subunit	682	Pseudomonas aeruginosa PA38182	99.56
35	PBSX family phage portal protein	235	Pseudomonas aeruginosa PA7	97.45
36	hypothetical protein	69	Pseudomonas aeruginosa PA7	97.45
37	hypothetical protein	92	Pseudomonas aeruginosa PA38182	75.28
38	hypothetical protein	76	Pseudomonas aeruginosa PA38182	87.67
39	DNA-binding protein	81	Pseudomonas protegens Pf-5	51.11
40	prophage PSSB64-01	88	Pseudomonas fluorescens UK4	46.05
41	hypothetical protein	119	Pseudomonas aeruginosa PA38182	56.41
42	hypothetical protein	115	Pseudomonas putida H8234	61.62
43	hypothetical protein	133	Pseudomonas aeruginosa PA7	72.93
44	phage protein	896	Pseudomonas aeruginosa PA7	56.98
45	hypothetical protein	76	Pseudomonas aeruginosa PA38182	84.21
46	repressor	79	Pseudomonas sp. StFLB209	60.26
- downstream flanking ORF: PA0575
PAGI-18
- upstream flanking ORF: PA4139
ORF	PRODUCT	LENGTH (aa)	BEST HOMOLOGY HIT	IDENTITY (%)
1	integrase	349	Pseudomonas aeruginosa LESB58	100
2	hypothetical protein	80	Viruses	96.25
3	hypothetical protein	118	Pseudomonas aeruginosa LESB58	86.44
4	hypothetical protein	229	Pseudomonas aeruginosa MTB-1	94.22
5	hypothetical protein	63	Viruses	100
6	hypothetical protein	38	Pseudomonas aeruginosa MTB-1	97.37
7	hypothetical protein	175	Plasmids	43.12
8	hypothetical protein	273	Pseudomonas aeruginosa MTB-1	85.45
9	hypothetical protein	111	Viruses	97.3
10	DNA-binding protein	76	Pseudomonas aeruginosa MTB-1	97.37
11	prophage antirepressor	265	Viruses	100
12	hypothetical protein	96	Viruses	100
13	putative transcriptional regulator	127	Viruses	97.64
14	hypothetical protein	364	Pseudomonas stutzeri CCUG 29243	79.28
15	hypothetical protein	112	Pseudomonas stutzeri CCUG 29243	79.28
16	hypothetical protein	81	Pseudomonas stutzeri CCUG 29243	79.28
17	hypothetical protein	90	Pseudomonas aeruginosa MTB-1	96.34
18	hypothetical protein	102	Pseudomonas aeruginosa MTB-1	99.02
19	hypothetical protein	102	Pseudomonas aeruginosa MTB-1	98.04
20	hypothetical protein	98	Pseudomonas aeruginosa MTB-1	97.96
21	hypothetical protein	109	Pseudomonas aeruginosa MTB-1	99.08
22	hypothetical protein	111	Pseudomonas aeruginosa MTB-1	81.98
23	hypothetical protein	253	Pseudomonas plecoglossicida	50.78
24	hypothetical protein	118	Acinetobacter baumannii AC29	42.22
25	hypothetical protein	44	Acinetobacter baumannii AC29	42.22
26	hypothetical protein	104	Acinetobacter baumannii AC29	42.22
27	hypothetical protein	352	Pseudomonas aeruginosa PA1R	82.76
28	hypothetical protein	603	Pseudomonas aeruginosa LES431	69.13
29	hypothetical protein	94	Pseudomonas aeruginosa NCGM2.S1	92.55
30	hypothetical protein	185	Viruses	95.68
31	Rha protein	176	Pseudomonas aeruginosa NCGM2.S1	100
32	holin	108	Viruses	100
33	lytic enzyme	205	Pseudomonas aeruginosa MTB-1	96.59
34	hypothetical protein	80	Pseudomonas aeruginosa MTB-1	92.41
35	lysis protein	156	Pseudomonas aeruginosa MTB-1	94.87
36	hypothetical protein	247	Pseudomonas aeruginosa LESB58	98.79
37	DNA packaging protein	194	Pseudomonas aeruginosa LES431	87.63
38	DNA packaging dimer large subunit	647	Pseudomonas aeruginosa LESB58	95.08
39	primosomal replication protein PriB/PriC domain protein	71	Pseudomonas aeruginosa MTB-1	100
40	lambda family phage portal protein	493	Viruses	98.99
41	peptidase S14	697	Pseudomonas aeruginosa MTB-1	99.86
42	hypothetical protein	105	Viruses	100
43	hypothetical protein	109	Pseudomonas aeruginosa MTB-1	100
44	hypothetical protein	156	Pseudomonas aeruginosa MTB-1	99.36
45	hypothetical protein	64	Viruses	95.31
46	hypothetical protein	250	Pseudomonas aeruginosa LES431	99.2
47	hypothetical protein	100	Pseudomonas aeruginosa LES431	51.61
48	hypothetical protein	1 028	Pseudomonas aeruginosa LESB58	48.94
49	hypothetical protein	173	Pseudomonas aeruginosa MTB-1	98.27
50	hypothetical protein	569	Viruses	93.15
51	Phage tail fiber	136	Pseudomonas aeruginosa PA1R	99.26
52	hypothetical protein	181	Pseudomonas aeruginosa MTB-1	97.24
53	hypothetical protein	140	Pseudomonas aeruginosa LESB58	98.57
54	hypothetical protein	195	Pseudomonas aeruginosa LES431	98.97
55	hypothetical protein	63	Pseudomonas aeruginosa MTB-1	98.41
56	hypothetical protein	186	Pseudomonas aeruginosa LESB58	100
57	hypothetical protein	93	Viruses	100
58	integrase	350	Pseudomonas aeruginosa LESB58	100
59	hypothetical protein	80	Viruses	96.25
60	hypothetical protein	118	Pseudomonas aeruginosa LESB58	86.44
61	hypothetical protein	229	Pseudomonas aeruginosa MTB-1	94.22
62	hypothetical protein	40	Pseudomonas aeruginosa NCGM2.S1	97.5
63	hypothetical protein	38	Pseudomonas aeruginosa MTB-1	97.37
64	hypothetical protein	175	Plasmids	43.12
65	hypothetical protein	273	Pseudomonas aeruginosa MTB-1	85.45
66	hypothetical protein	111	Viruses	97.3
67	DNA-binding protein	76	Pseudomonas aeruginosa MTB-1	97.37
68	prophage antirepressor	265	Viruses	100
69	hypothetical protein	96	Viruses	100
70	LuxR family transcriptional regulator	127	Viruses	97.64
71	restriction endonuclease or methylase	364	Pseudomonas stutzeri CCUG 29243	79.28
72	hypothetical protein	112	Pseudomonas stutzeri CCUG 29243	79.28
73	hypothetical protein	81	Pseudomonas stutzeri CCUG 29243	79.28
74	hypothetical protein	90	Pseudomonas aeruginosa MTB-1	96.34
75	hypothetical protein	102	Pseudomonas aeruginosa MTB-1	99.02
76	hypothetical protein	102	Pseudomonas aeruginosa MTB-1	98.04
77	hypothetical protein	98	Pseudomonas aeruginosa MTB-1	97.96
78	hypothetical protein	109	Pseudomonas aeruginosa MTB-1	99.08
79	hypothetical protein	111	Pseudomonas aeruginosa MTB-1	81.98
80	hypothetical protein	253	Pseudomonas plecoglossicida	50.78
81	hypothetical protein	118	Acinetobacter baumannii AC29	42.22
82	hypothetical protein	44	Acinetobacter baumannii AC29	42.22
83	hypothetical protein	104	Acinetobacter baumannii AC29	42.22
84	hypothetical protein	352	Pseudomonas aeruginosa PA1R	82.76
85	hypothetical protein	603	Pseudomonas aeruginosa LES431	69.13
86	hypothetical protein	94	Pseudomonas aeruginosa NCGM2.S1	92.55
87	hypothetical protein	185	Viruses	95.68
88	Rha protein	176	Pseudomonas aeruginosa NCGM2.S1	100
89	holin	108	Viruses	100
90	lytic enzyme	205	Pseudomonas aeruginosa MTB-1	96.59
91	hypothetical protein	80	Pseudomonas aeruginosa MTB-1	92.41
92	lysis protein Rz	156	Pseudomonas aeruginosa MTB-1	94.87
93	hypothetical protein	247	Pseudomonas aeruginosa LESB58	98.79
94	DNA packaging protein	164	Pseudomonas aeruginosa LES431	85.98
95	DNA packaging dimer large subunit	647	Pseudomonas aeruginosa LESB58	95.08
96	primosomal replication protein PriB/PriC domain protein	71	Pseudomonas aeruginosa MTB-1	100
97	lambda family phage portal protein	493	Viruses	98.99
98	peptidase S14	697	Pseudomonas aeruginosa MTB-1	99.86
99	hypothetical protein	105	Viruses	100
100	hypothetical protein	109	Pseudomonas aeruginosa MTB-1	100
101	hypothetical protein	156	Pseudomonas aeruginosa MTB-1	99.36
102	hypothetical protein	64	Viruses	95.31
103	hypothetical protein	250	Pseudomonas aeruginosa LES431	99.2
104	hypothetical protein	100	Pseudomonas aeruginosa LES431	51.61
105	hypothetical protein	1 028	Pseudomonas aeruginosa LESB58	48.94
106	hypothetical protein	173	Pseudomonas aeruginosa MTB-1	98.27
107	hypothetical protein	569	Viruses	93.15
108	Phage tail fiber	136	Pseudomonas aeruginosa PA1R	99.26
109	hypothetical protein	181	Pseudomonas aeruginosa MTB-1	97.24
110	hypothetical protein	140	Pseudomonas aeruginosa LESB58	98.57
111	hypothetical protein	195	Pseudomonas aeruginosa LES431	98.97
112	hypothetical protein	63	Pseudomonas aeruginosa MTB-1	98.41
113	hypothetical protein	186	Pseudomonas aeruginosa LESB58	100
114	hypothetical protein	93	Viruses	100
- downstream flanking ORF: PA4138
PAGI-19
- upstream flanking ORF: PA3994* or PA2267�
ORF	PRODUCT	LENGTH (aa)	BEST HOMOLOGY HIT	IDENTITY (%)
1	DNA methyltransferase	264	Pseudomonas aeruginosa SCV20265	87.5
2	hypothetical protein	100	Pseudomonas aeruginosa MTB-1	68.82
3	hypothetical protein	667	Pseudomonas aeruginosa PA1R	69.98
4	tail fiber protein	184	Pseudomonas aeruginosa PA1R	98.37
5	Phage baseplate	373	Pseudomonas aeruginosa PA1R	99.73
6	baseplate protein	127	Pseudomonas aeruginosa PA1R	97.64
7	baseplate protein	176	Pseudomonas chlororaphis PA23	65.36
8	hypothetical protein	368	Chromobacterium violaceum	44.95
9	membrane protein	71	Pseudomonas chlororaphis PA23	67.65
10	hypothetical protein	289	Pseudomonas aeruginosa PA1R	98.62
11	hypothetical protein	895	Pseudomonas aeruginosa PA1R	96.42
12	hypothetical protein	85	Pseudomonas putida DLL-E4	60.71
13	hypothetical protein	104	Pseudomonas aeruginosa PA1R	98.08
14	hypothetical protein	59	Laribacter hongkongensis	40
15	hypothetical protein	147	Photorhabdus luminescens	38.41
16	tail protein	174	Pseudomonas aeruginosa PA1R	99.38
17	tail protein	475	Pseudomonas aeruginosa PA1R	99.16
18	hypothetical protein	78	Pseudomonas aeruginosa PA1R	100
19	hypothetical protein	159	Pseudomonas aeruginosa PA1R	99.37
20	hypothetical protein	143	Pseudomonas aeruginosa PA1R	100
21	membrane protein	110	Pseudomonas aeruginosa PA1R	99.09
22	hypothetical protein	109	Pseudomonas aeruginosa PA1R	99.08
23	hypothetical protein	307	Pseudomonas aeruginosa PA1R	99.67
24	peptidase	367	Pseudomonas aeruginosa PA1R	99.66
25	hypothetical protein	160	Pseudomonas aeruginosa PA1R	98.75
26	phage head morphogenesis protein	264	Pseudomonas aeruginosa PA1R	98.48
27	hypothetical protein	498	Pseudomonas aeruginosa PA1R	99.39
28	phage protein	539	Pseudomonas putida DLL-E4	92.02
29	small terminase subunit	183	Bordetella bronchiseptica RB50	56.04
30	hypothetical protein	97	Pseudomonas aeruginosa PA1R	98.97
31	hypothetical protein	92	Pseudomonas aeruginosa PA1R	100
32	hypothetical protein	75	Pseudomonas aeruginosa PA1R	97.33
33	hypothetical protein	203	Pseudomonas aeruginosa PA1R	98.52
34	hypothetical protein	73	Pseudomonas aeruginosa PA1R	98.63
35	structural protein	155	Pseudomonas aeruginosa PA1R	99.35
36	transcriptional regulator	137	Pseudomonas chlororaphis PA23	70.23
37	hypothetical protein	74	Pseudomonas aeruginosa PA1R	100
38	hypothetical protein	161	Pseudomonas aeruginosa PA1R	98.14
39	hypothetical protein	86	Pseudomonas aeruginosa NCGM2.S1	86.05
40	hypothetical protein	104	Pseudomonas aeruginosa PA1R	95.19
41	hypothetical protein	332	Chromobacterium violaceum	53.97
42	hypothetical protein	591	Pseudomonas aeruginosa PA1R	99.49
43	transposase	410	Pseudomonas aeruginosa PA1R	99.51
44	hypothetical protein	112	Pseudomonas aeruginosa PA1R	95.54
45	hypothetical protein	101	Pseudomonas aeruginosa NCGM2.S1	59.41
46	hypothetical protein	214	Pseudomonas aeruginosa PA1R	98.96
47	hypothetical protein	194	Pseudomonas aeruginosa PA1R	100
48	host nuclease inhibitor protein	131	Pseudomonas aeruginosa NCGM2.S1	92.31
49	hypothetical protein	147	Haemophilus influenzae 10810	42.65
50	Mu gp16 gemA	140	Pseudomonas aeruginosa PA1R	99.15
51	DNA-binding protein	126	Pseudomonas aeruginosa PA1R	99.21
- downstream flanking ORF: PA3994* or PA2266�
The island is integrated inside PAGI-34 in PA1088, * disrupting the indicated gene in PA3448 and PA12117, and � between the indicated genes in PA7790, PA8281 and PA11803.
PAGI-20
- upstream flanking ORF: PA3825
ORF	PRODUCT	LENGTH (aa)	BEST HOMOLOGY HIT	IDENTITY (%)
1	integrase	332	Laribacter hongkongensis	55.03
2	hypothetical protein	103	Pseudomonas aeruginosa YL84	95.15
3	hypothetical protein	259	Bordetella avium	54.62
4	hypothetical protein	100	Pseudomonas aeruginosa YL84	95.96
5	hypothetical protein	38	Pseudomonas aeruginosa MTB-1	92.11
6	DNA methyltransferase	687	Pseudomonas aeruginosa YL84	99.56
7	phosphohydrolase	181	Pseudomonas aeruginosa YL84	99.45
8	hypothetical protein	244	Pseudomonas aeruginosa YL84	98.77
9	prophage PssSM-02	269	Pseudomonas syringae pv. syringae B728a	50.19
10	prophage PssSM-02	115	Pseudomonas fulva	65.79
11	transcriptional regulator PrtN-like	78	Pseudomonas aeruginosa YL84	100
12	hypothetical protein	122	Pseudomonas aeruginosa YL84	86.07
13	hypothetical protein	94	Pseudomonas aeruginosa YL84	97.87
14	deoxynucleotide monophosphate kinase	189	Pseudomonas aeruginosa YL84	96.83
15	hypothetical protein	102	Pseudomonas aeruginosa YL84	97.98
16	hypothetical protein	69	Pseudomonas aeruginosa YL84	76.81
17	hypothetical protein	233	Pseudomonas fluorescens F113	56.83
18	hypothetical protein	67	Yersinia pseudotuberculosis 1	40
19	hypothetical protein	166	Pseudomonas aeruginosa YL84	87.35
20	repressor PtrB-like	80	Pseudomonas aeruginosa YL84	75.71
21	DNA primase	912	Pseudomonas aeruginosa YL84	80.27
22	hypothetical protein	121	Pseudomonas aeruginosa YL84	100
23	hypothetical protein	96	Pseudomonas aeruginosa YL84	98.91
24	hypothetical protein	245	Pseudomonas aeruginosa YL84	99.18
25	hypothetical protein	196	Pseudomonas fulva	62.44
26	terminase	671	Pseudomonas aeruginosa YL84	74.07
27	preprotein translocase subunit SecA	74	Pseudomonas aeruginosa YL84	91.89
28	portal protein	488	Pseudomonas aeruginosa YL84	99.18
29	ATP-dependent Clp protease	390	Pseudomonas aeruginosa YL84	97.95
30	hypothetical protein	211	Pseudomonas aeruginosa YL84	96.21
31	elements of external origin	332	Pseudomonas aeruginosa YL84	97.89
32	hypothetical protein	93	Pseudomonas aeruginosa YL84	97.85
33	hypothetical protein	145	Pseudomonas aeruginosa RP73	99.31
34	hypothetical protein	67	Pseudomonas aeruginosa YL84	100
35	hypothetical protein	250	Pseudomonas aeruginosa YL84	99.2
36	hypothetical protein	359	Pseudomonas cichorii	70.52
37	hypothetical protein	1 090	Pseudomonas aeruginosa RP73	98.71
38	hypothetical protein	132	Pseudomonas aeruginosa YL84	97.06
39	hypothetical protein	1 183	Pseudomonas aeruginosa M18	99.75
40	hypothetical protein	333	Pseudomonas aeruginosa RP73	99.7
41	hypothetical protein	290	Pseudomonas aeruginosa M18	98.27
42	hypothetical protein	586	Pseudomonas aeruginosa YL84	98.46
43	hypothetical protein	78	Pseudomonas aeruginosa YL84	100
44	lytic enzyme	209	Pseudomonas aeruginosa NCGM2.S1	83.73
45	hypothetical protein	122	Pseudomonas aeruginosa SCV20265	78.69
46	lipoprotein	86	Pseudomonas aeruginosa YL84	75.58
47	restriction endonuclease subunit M	267	Pseudomonas fluorescens F113	89.39
48	hypothetical protein	88	Viruses	90.91
49	hypothetical protein	162	Pseudomonas fluorescens UK4	32.7
50	hypothetical protein	81	Pseudomonas mosselii	33.75
- downstream flanking ORF: PA3824
PAGI-21
- upstream flanking ORF: PA3825
ORF	PRODUCT	LENGTH (aa)	BEST HOMOLOGY HIT	IDENTITY (%)
1	integrase	318	Pseudomonas aeruginosa YL84	94.97
2	hypothetical protein	103	Pseudomonas aeruginosa YL84	95.15
3	hypothetical protein	259	Bordetella avium	54.62
4	hypothetical protein	101	Pseudomonas aeruginosa YL84	90
5	hypothetical protein	113	Pseudomonas aeruginosa LESB58	93.52
6	hypothetical protein	229	Pseudomonas aeruginosa LESB58	93.89
7	hypothetical protein	60	Pseudomonas aeruginosa LESB58	93.89
8	hypothetical protein	63	Pseudomonas aeruginosa LESB58	98.41
9	hypothetical protein	38	Pseudomonas aeruginosa MTB-1	97.37
10	hypothetical protein	175	Plasmids	43.12
11	hypothetical protein	299	Pseudomonas aeruginosa MTB-1	89.7
12	hypothetical protein	111	Pseudomonas aeruginosa MTB-1	100
13	hypothetical protein	76	Pseudomonas aeruginosa MTB-1	98.68
14	transposase	278	Pseudomonas aeruginosa MTB-1	100
15	hypothetical protein	84	Pseudomonas aeruginosa NCGM2.S1	98.81
16	hypothetical protein	77	Pseudomonas aeruginosa MTB-1	97.4
17	LuxR family transcriptional regulator	129	Pseudomonas aeruginosa LESB58	94.02
18	transcriptional regulator	282	Pseudomonas aeruginosa LESB58	48.01
19	hypothetical protein	111	Azotobacter chroococcum	46.27
20	hypothetical protein	103	Azotobacter chroococcum	46.27
21	hypothetical protein	95	Azotobacter chroococcum	46.27
22	hypothetical protein	102	Pseudomonas aeruginosa MTB-1	68.63
23	hypothetical protein	91	Pseudomonas cichorii	36.51
24	hypothetical protein	120	Hahella chejuensis	30.39
25	hypothetical protein	254	Pseudomonas plecoglossicida	51.82
26	hypothetical protein	118	Acinetobacter baumannii AC29	42.22
27	hypothetical protein	44	Acinetobacter baumannii AC29	42.22
28	hypothetical protein	104	Acinetobacter baumannii AC29	42.22
29	hypothetical protein	352	Pseudomonas aeruginosa PA1R	83.25
30	hypothetical protein	603	Pseudomonas aeruginosa LES431	69.13
31	hypothetical protein	94	Pseudomonas aeruginosa NCGM2.S1	92.55
32	hypothetical protein	185	Viruses	95.68
33	Rha protein	176	Pseudomonas aeruginosa NCGM2.S1	100
34	holin	108	Viruses	100
35	lytic enzyme	205	Pseudomonas aeruginosa MTB-1	96.59
36	hypothetical protein	80	Pseudomonas aeruginosa MTB-1	92.41
37	lysis protein Rz	156	Pseudomonas aeruginosa MTB-1	94.87
38	hypothetical protein	247	Pseudomonas aeruginosa LESB58	98.79
39	DNA packaging protein	175	Azotobacter chroococcum	97.71
40	hypothetical protein	591	Azotobacter chroococcum	91.91
41	hypothetical protein	67	Pseudomonas knackmussii	74.63
42	lambda family phage portal protein	508	Pseudomonas knackmussii	71.81
43	hypothetical protein	651	Azotobacter chroococcum	82.16
44	hypothetical protein	120	Pseudomonas knackmussii	73.91
45	hypothetical protein	106	Pseudomonas knackmussii	49.51
46	hypothetical protein	157	Viruses	92.31
47	hypothetical protein	64	Viruses	100
48	hypothetical protein	250	Viruses	100
49	pilus assembly protein FimT	173	Viruses	31.61
50	hypothetical protein	100	Pseudomonas aeruginosa LES431	97
51	tail length tape measure protein	827	Pseudomonas aeruginosa LES431	98.79
52	hypothetical protein	173	Viruses	99.42
53	hypothetical protein	565	Viruses	97.17
54	Phage tail fiber	136	Pseudomonas aeruginosa PA1R	98.53
55	hypothetical protein	181	Viruses	96.69
56	hypothetical protein	140	Pseudomonas aeruginosa LESB58	97.86
57	hypothetical protein	195	Viruses	97.44
58	hypothetical protein	63	Pseudomonas aeruginosa MTB-1	96.83
59	hypothetical protein	186	Pseudomonas aeruginosa PA1R	96.77
60	hypothetical protein	93	Viruses	95.7
61	hypothetical protein	100	Pseudomonas aeruginosa LESB58	90
62	hypothetical protein	79	Pseudomonas aeruginosa LESB58	92.41
63	hypothetical protein	74	Pseudomonas aeruginosa LESB58	100
64	integrase	318	Pseudomonas aeruginosa YL84	94.97
65	hypothetical protein	103	Pseudomonas aeruginosa YL84	95.15
66	hypothetical protein	259	Bordetella avium	54.62
67	hypothetical protein	101	Pseudomonas aeruginosa YL84	90
68	hypothetical protein	113	Pseudomonas aeruginosa LESB58	93.52
69	hypothetical protein	229	Pseudomonas aeruginosa LESB58	93.89
70	hypothetical protein	60	Pseudomonas aeruginosa LESB58	93.89
71	hypothetical protein	63	Pseudomonas aeruginosa LESB58	98.41
72	hypothetical protein	38	Pseudomonas aeruginosa MTB-1	97.37
73	hypothetical protein	175	Plasmids	43.12
74	hypothetical protein	299	Pseudomonas aeruginosa MTB-1	89.7
75	hypothetical protein	111	Pseudomonas aeruginosa MTB-1	100
76	DNA-binding protein	76	Pseudomonas aeruginosa MTB-1	98.68
77	hypothetical protein	278	Pseudomonas aeruginosa NCGM2.S1	100
78	hypothetical protein	84	Pseudomonas aeruginosa NCGM2.S1	98.81
79	hypothetical protein	77	Pseudomonas aeruginosa MTB-1	97.4
80	LuxR family transcriptional regulator	129	Pseudomonas aeruginosa LESB58	94.02
81	transcriptional regulator	282	Pseudomonas aeruginosa LESB58	48.01
82	hypothetical protein	111	Azotobacter chroococcum	46.27
83	hypothetical protein	103	Azotobacter chroococcum	46.27
84	hypothetical protein	95	Azotobacter chroococcum	46.27
85	hypothetical protein	102	Pseudomonas aeruginosa MTB-1	68.63
86	hypothetical protein	91	Pseudomonas cichorii	36.51
87	hypothetical protein	120	Hahella chejuensis	30.39
88	hypothetical protein	254	Pseudomonas plecoglossicida	51.82
89	hypothetical protein	118	Acinetobacter baumannii AC29	42.22
90	hypothetical protein	44	Acinetobacter baumannii AC29	42.22
91	hypothetical protein	104	Acinetobacter baumannii AC29	42.22
92	hypothetical protein	352	Pseudomonas aeruginosa PA1R	83.25
93	hypothetical protein	603	Pseudomonas aeruginosa LES431	69.13
94	hypothetical protein	185	Viruses	95.68
95	Rha protein	176	Pseudomonas aeruginosa NCGM2.S1	100
96	holin	108	Viruses	100
97	lytic enzyme	205	Pseudomonas aeruginosa MTB-1	96.59
98	hypothetical protein	80	Pseudomonas aeruginosa MTB-1	92.41
99	lysis protein Rz	156	Pseudomonas aeruginosa MTB-1	94.87
100	hypothetical protein	247	Pseudomonas aeruginosa LESB58	98.79
101	(GenBank) Phage DNA packaging protein, Nu1 subunit of terminase	175	Azotobacter chroococcum	97.71
102	hypothetical protein	591	Azotobacter chroococcum	91.91
103	hypothetical protein	67	Pseudomonas knackmussii	74.63
104	lambda family phage portal protein	508	Pseudomonas knackmussii	71.81
105	hypothetical protein	651	Azotobacter chroococcum	82.16
106	hypothetical protein	120	Pseudomonas knackmussii	73.91
107	hypothetical protein	106	Pseudomonas knackmussii	49.51
108	hypothetical protein	157	Viruses	92.31
109	hypothetical protein	64	Viruses	100
110	hypothetical protein	250	Viruses	100
111	pilus assembly protein FimT	173	Viruses	31.61
112	hypothetical protein	100	Pseudomonas aeruginosa LES431	97
113	tail length tape measure protein	827	Pseudomonas aeruginosa LES431	98.79
114	hypothetical protein	173	Viruses	99.42
115	hypothetical protein	565	Viruses	97.17
116	Phage tail fiber	136	Pseudomonas aeruginosa PA1R	98.53
117	hypothetical protein	181	Viruses	96.69
118	hypothetical protein	140	Pseudomonas aeruginosa LESB58	97.86
119	hypothetical protein	195	Viruses	97.44
120	hypothetical protein	63	Pseudomonas aeruginosa MTB-1	96.83
121	hypothetical protein	186	Pseudomonas aeruginosa PA1R	96.77
122	hypothetical protein	93	Viruses	95.7
123	hypothetical protein	100	Pseudomonas aeruginosa LESB58	90
124	hypothetical protein	79	Pseudomonas aeruginosa LESB58	92.41
125	phage DMS3	74	Pseudomonas aeruginosa LESB58	100
126	hypothetical protein	111	Pantoea sp. At-9b	36.36
- downstream flanking ORF: PA3824
PAGI-22
- upstream flanking ORF: PA3368
ORF	PRODUCT	LENGTH (aa)	BEST HOMOLOGY HIT	IDENTITY (%)
1	yd repeat-containing protein	208	Pseudomonas aeruginosa NCGM2.S1	98.56
2	Wall-associated protein	913	Pseudomonas aeruginosa YL84	98.47
- downstream flanking ORF: PA3367
PAGI-23
- upstream flanking ORF: PA2795
ORF	PRODUCT	LENGTH (aa)	BEST HOMOLOGY HIT	IDENTITY (%)
1	integrase	353	Pseudomonas fulva	65.89
2	transposase	246	Pseudomonas aeruginosa PA1R	100
3	transposase family protein	102	Pseudomonas aeruginosa PAO581	100
4	Pyocin activator protein PrtN	91	Pseudomonas cremoricolorata	69.77
5	hypothetical protein	39	Pseudomonas aeruginosa PA7	82.05
6	hypothetical protein	70	Pseudomonas aeruginosa NCGM2.S1	62.32
7	DNA (cytosine-5-)-methyltransferase	626	Azotobacter chroococcum	53.63
8	hypothetical protein	159	Pseudomonas aeruginosa NCGM2.S1	100
9	hypothetical protein	79	Pseudomonas aeruginosa NCGM2.S1	97.47
10	hypothetical protein	208	Pseudomonas aeruginosa NCGM2.S1	93.27
11	transcriptional regulator	105	Pseudomonas aeruginosa NCGM2.S1	97.62
12	hypothetical protein	76	Methylobacterium radiotolerans	40.28
13	DNA-binding protein	97	Pseudomonas aeruginosa NCGM2.S1	97.94
14	hypothetical protein	103	Pseudomonas aeruginosa NCGM2.S1	85.71
15	peptidase S24	237	Pseudomonas fluorescens F113	56.58
16	hypothetical protein	84	Pseudomonas knackmussii	77.22
17	hypothetical protein	184	Pseudomonas aeruginosa NCGM2.S1	97.83
18	conjugal transfer protein TraR	69	Pseudomonas aeruginosa PAO581	62.12
19	virulence protein E	737	Pseudomonas aeruginosa NCGM2.S1	97.68
20	hypothetical protein	123	Pseudomonas aeruginosa NCGM2.S1	98.28
21	holin	116	Pseudomonas aeruginosa NCGM2.S1	93.64
22	hypothetical protein	245	Pseudomonas aeruginosa YL84	97.96
23	terminase small subunit	191	Pseudomonas aeruginosa YL84	97.91
24	terminase	669	Pseudomonas aeruginosa YL84	99.4
25	preprotein translocase subunit SecA	74	Pseudomonas aeruginosa YL84	91.89
26	portal protein	488	Pseudomonas aeruginosa YL84	99.59
27	ATP-dependent Clp protease ClpP	390	Pseudomonas aeruginosa YL84	97.44
28	hypothetical protein	211	Pseudomonas aeruginosa YL84	96.21
29	elements of external origin	332	Pseudomonas aeruginosa YL84	97.89
30	hypothetical protein	103	Pseudomonas aeruginosa RP73	96.12
31	hypothetical protein	145	Pseudomonas aeruginosa RP73	99.31
32	hypothetical protein	67	Pseudomonas aeruginosa YL84	100
33	hypothetical protein	250	Pseudomonas aeruginosa YL84	99.2
34	hypothetical protein	1 086	Pseudomonas aeruginosa RP73	98.99
35	hypothetical protein	136	Pseudomonas aeruginosa YL84	100
36	hypothetical protein	1 183	Pseudomonas aeruginosa M18	99.83
37	hypothetical protein	333	Pseudomonas aeruginosa RP73	99.4
38	hypothetical protein	290	Pseudomonas aeruginosa M18	98.62
39	hypothetical protein	586	Pseudomonas aeruginosa YL84	98.63
40	hypothetical protein	78	Pseudomonas aeruginosa YL84	96.15
41	lytic enzyme	209	Pseudomonas aeruginosa RP73	93.3
42	hypothetical protein	88	Pseudomonas aeruginosa PA38182	70.45
43	hypothetical protein	228	Pseudomonas aeruginosa NCGM2.S1	90.83
44	hypothetical protein	171	Pseudomonas aeruginosa NCGM2.S1	88.3
45	hypothetical protein	62	Pseudomonas aeruginosa NCGM2.S1	88.3
46	hypothetical protein	60	Pseudomonas aeruginosa NCGM2.S1	88.3
47	hydrolase	197	Pseudomonas aeruginosa YL84	100
48	major facilitator family transporter	404	Pseudomonas aeruginosa PA38182	100
49	transcription regulator protein	218	Pseudomonas aeruginosa RP73	100
- downstream flanking ORF: PA2793
PAGI-24
- upstream flanking ORF: PA2737
ORF	PRODUCT	LENGTH (aa)	BEST HOMOLOGY HIT	IDENTITY (%)
1	helicase	1 096	Pseudomonas stutzeri DSM 4166	89.19
2	hypothetical protein	224	Pseudomonas fluorescens UK4	67.26
3	putative DNA methyltransferase	628	Shewanella baltica OS678	56.01
4	type III restriction enzyme, res subunit	1 023	Pseudomonas fluorescens UK4	84.67
5	hypothetical protein	616	Campylobacter subantarcticus LMG 24377	36.25
6	hypothetical protein	122	Campylobacter subantarcticus LMG 24377	36.25
7	transcriptional regulator	389	Aromatoleum aromaticum	86.38
8	hypothetical protein	169	Aromatoleum aromaticum	66.27
9	transposase	233	Pseudomonas putida S16	69.01
10	hypothetical protein	370	Achromobacter xylosoxidans A8	55.77
11	hypothetical protein	70	Pseudomonas stutzeri DSM 10701	54.55
12	hypothetical protein	296	Pseudomonas mosselii	72.55
13	hypothetical protein	853	Pseudomonas alkylphenolia	63.21
14	hypothetical protein	148	Pseudomonas aeruginosa DK2	87.97
15	hypothetical protein	115	Pseudomonas aeruginosa PA38182	64.6
16	hypothetical protein	111	Pseudomonas alkylphenolia	34.29
17	hypothetical protein	60	Pseudomonas alkylphenolia	34.29
18	hydrolase or metal-binding protein	306	Pseudomonas aeruginosa DK2	83.06
19	hypothetical protein	334	Pseudomonas aeruginosa DK2	93.71
20	hypothetical protein	133	Pseudomonas aeruginosa DK2	90.23
21	phage/plasmid-like protein TIGR03299	322	Pseudomonas aeruginosa DK2	100
22	toxin HipA	420	Pseudomonas cichorii	71.12
23	hypothetical protein	105	Pectobacterium atrosepticum 21A	66.67
24	methyltransferase	320	Burkholderia cenocepacia DDS 22E-1	84.64
25	hypothetical protein	209	Kosakonia sacchari	66.18
26	hypothetical protein	655	Marinobacter adhaerens	82.5
27	hypothetical protein	95	Marinobacter adhaerens	82.5
28	hypothetical protein	267	Burkholderia cenocepacia DDS 22E-1	86.14
29	integrase	448	Pseudomonas stutzeri 28a24	82.99
30	ATP/GTP-binding protein	618	Pseudomonas aeruginosa DK2	100
31	MazG nucleotide pyrophosphohydrolase domain protein	126	Pseudomonas aeruginosa PA1R	99.21
32	hypothetical protein	96	Pseudomonas aeruginosa RP73	93.81
- downstream flanking ORF: PA2729
PAGI-25
- upstream flanking ORF: PA2584
ORF	PRODUCT	LENGTH (aa)	BEST HOMOLOGY HIT	IDENTITY (%)
1	integrase	647	Herminiimonas arsenicoxydans	99.38
2	peroxidase	294	Herminiimonas arsenicoxydans	99.66
3	hypothetical protein	301	Herminiimonas arsenicoxydans	100
4	MULTISPECIES: LysR family transcriptional regulator	296	Pseudomonas mosselii	98.99
5	glutathione-independent formaldehyde dehydrogenase	414	Herminiimonas arsenicoxydans	100
6	transposase	131	Corynebacterium jeikeium	98.47
7	hypothetical protein	93	Ralstonia pickettii DTP0602	36.9
8	metallophosphoesterase	242	Acidovorax sp. JS42	75
9	hypothetical protein	113	Aromatoleum aromaticum	61.4
10	hypothetical protein	140	Aromatoleum aromaticum	61.4
11	hypothetical protein	272	Plasmids	86.13
12	hypothetical protein	194	Plasmids	86.13
13	type II restriction endonuclease XamI	305	Xanthomonas albilineans	78.69
14	SAM-dependent methlyltransferase	533	Xanthomonas citri subsp. citri Aw12879	77
15	recombinase	197	Plasmids	75.44
16	hypothetical protein	102	Vibrio vulnificus CMCP6	45.83
17	integrase	302	Plasmids	97.81
18	aminoglycoside 6-N-acetyltransferase	210	Enterobacter aerogenes EA1509E	99.05
19	beta-lactamase	266	Acinetobacter baumannii AYE	95.86
20	aminoglycoside adenylyltransferase	265	Vibrio cholerae 2012EL-2176	81.06
21	transposase, IS116/IS110/IS902 family	285	Pseudomonas putida HB3267	88.38
22	dihydropteroate synthase	293	Plasmids	100
23	transposase	510	Plasmids	99.61
24	hypothetical protein	127	Plasmids	99.61
25	16S rRNA methylase	247	Plasmids	45.7
26	MULTISPECIES: queuine tRNA-ribosyltransferase	361	Roseiflexus castenholzii	46.8
27	molecular chaperone GroEL	478	Pseudoxanthomonas suwonensis	90.89
28	transposase	510	Plasmids	99.61
29	hypothetical protein	105	Plasmids	99.61
30	Dihydropteroate synthase	279	Plasmids	100
31	hypothetical protein	145	Leifsonia xyli subsp. cynodontis DSM 46306	37.5
32	chloramphenicol exporter	391	Plasmids	100
33	transposase	131	Corynebacterium jeikeium	98.47
34	LysR family transcriptional regulator	313	Herminiimonas arsenicoxydans	100
35	hypothetical protein	143	Herminiimonas arsenicoxydans	100
36	MULTISPECIES: excinuclease ABC subunit B	658	Pseudomonas mosselii	97.72
37	transcriptional regulator	301	Herminiimonas arsenicoxydans	100
38	Isopropylmalate/homocitrate/citramalate synthase	135	Herminiimonas arsenicoxydans	100
39	N-acetyltransferase	202	Herminiimonas arsenicoxydans	100
40	nitrilase	296	Herminiimonas arsenicoxydans	100
41	regulator protein FrmR	91	Herminiimonas arsenicoxydans	100
42	glutathione-dependent formaldehyde dehydrogenase	369	Herminiimonas arsenicoxydans	100
43	MULTISPECIES: glyoxalase	132	Herminiimonas arsenicoxydans	100
44	hypothetical protein	444	Herminiimonas arsenicoxydans	99.32
45	S-formylglutathione hydrolase	276	Herminiimonas arsenicoxydans	99.64
46	MULTISPECIES: NADH dehydrogenase	435	Herminiimonas arsenicoxydans	99.08
47	ATPase, AAA family	425	Pseudomonas mosselii	98.82
48	sodium:proton antiporter	621	Pseudomonas mosselii	99.19
49	excinuclease ABC subunit A	883	Pseudomonas mosselii	99.66
50	MULTISPECIES: integrating conjugative element relaxase	612	Pseudomonas mosselii	96.9
51	integrase	210	Castellaniella defragrans	95.67
52	hypothetical protein	210	Bordetella petrii	92.86
53	hypothetical protein	86	Xanthomonas citri subsp. citri Aw12879	84.52
54	MULTISPECIES: membrane protein	506	Pseudomonas aeruginosa LES431	95.26
55	hypothetical protein	118	Alicycliphilus denitrificans BC	89.57
56	integrating conjugative element protein	445	Achromobacter xylosoxidans NH44784-1996	95.28
57	MULTISPECIES: integrating conjugative element protein	315	Pseudomonas aeruginosa LES431	94.29
58	integrating conjugative element protein	130	Herminiimonas arsenicoxydans	86.92
59	integrase/recombinase	336	Bordetella petrii	100
60	integrase/recombinase	330	Bordetella petrii	100
61	integrase/recombinase	419	Bordetella petrii	100
62	DNA repair RadC-like protein	148	Bordetella petrii	89.19
63	hypothetical protein	254	Acidovorax sp. JS42	84.67
64	MULTISPECIES: conjugal transfer protein	955	Xanthomonas campestris pv. vesicatoria	95.5
65	hypothetical protein	146	Herminiimonas arsenicoxydans	97.26
66	hypothetical protein	472	Castellaniella defragrans	97.25
67	hypothetical protein	301	Xanthomonas campestris pv. vesicatoria	91.48
68	MULTISPECIES: integrating conjugative element protein	229	Herminiimonas arsenicoxydans	98.25
69	hypothetical protein	132	Bordetella petrii	99.24
70	hypothetical protein	121	Bordetella petrii	96.69
71	integrating conjugative element protein	77	Alicycliphilus denitrificans BC	98.7
72	MULTISPECIES: putative type III effector Hop protein	127	Achromobacter xylosoxidans NH44784-1996	88.89
73	MULTISPECIES: integrating conjugative element membrane protein	249	Parvibaculum lavamentivorans	95.98
74	Type IV secretory pathway, VirD4 component	687	Alicycliphilus denitrificans BC	96.66
75	hypothetical protein	179	Pseudomonas aeruginosa SCV20265	92.81
76	MULTISPECIES: lytic transglycosylase catalytic	201	Alicycliphilus denitrificans BC	93.03
77	integrating conjugative element protein	241	Bordetella petrii	93.36
78	hypothetical protein	213	Castellaniella defragrans	82.63
79	MULTISPECIES: integrating conjugative element protein pill, pfgi-1	199	Alicycliphilus denitrificans BC	94.47
80	hypothetical protein	68	Achromobacter xylosoxidans NH44784-1996	81.54
81	MULTISPECIES: DEAD/DEAH box helicase	759	Tistrella mobilis	98.02
82	hypothetical protein	101	Alicycliphilus denitrificans BC	92.08
83	MULTISPECIES: O-methyl transferase family domain-containing protein	106	Achromobacter xylosoxidans NH44784-1996	91.51
84	hypothetical protein	369	Bordetella petrii	97.83
85	hypothetical protein	215	Achromobacter xylosoxidans NBRC 15126 = ATCC 27061	98.14
86	signal peptide protein	86	Acidovorax sp. JS42	95.35
87	hypothetical protein	135	Herminiimonas arsenicoxydans	92.54
88	hypothetical protein	107	Xylella fastidiosa 9a5c	86.92
89	hypothetical protein	229	Achromobacter xylosoxidans NH44784-1996	83.91
90	hypothetical protein	305	Castellaniella defragrans	94.75
91	hypothetical protein	117	Achromobacter xylosoxidans NH44784-1996	94.02
92	MULTISPECIES: GTPase	270	Acidovorax sp. JS42	92.22
93	hypothetical protein	92	Achromobacter xylosoxidans NH44784-1996	95.65
94	hypothetical protein	245	Delftia acidovorans	90.16
95	hypothetical protein	228	Acidovorax sp. JS42	88.99
96	hypothetical protein	130	Xanthomonas campestris pv. vesicatoria	93.85
97	hypothetical protein	70	Achromobacter xylosoxidans NH44784-1996	100
98	hypothetical protein	185	Bordetella petrii	94.02
99	MULTISPECIES: DNA methyltransferase	535	Xylella fastidiosa 9a5c	91.08
100	MULTISPECIES: DNA topoisomerase III	670	Bordetella petrii	92.69
101	MULTISPECIES: single-stranded DNA-binding protein	146	Pseudomonas syringae CC1557	93.84
102	hypothetical protein	175	Bordetella petrii	90.29
103	hypothetical protein	259	Pseudomonas aeruginosa NCGM2.S1	89.31
104	hypothetical protein	408	Achromobacter xylosoxidans NH44784-1996	90.84
105	coproporphyrinogen III oxidase	186	Xylella fastidiosa 9a5c	98.39
106	hypothetical protein	549	Acidovorax sp. JS42	87.73
107	MULTISPECIES: cobyrinic acid a,c-diamide synthase	82	Acidovorax sp. JS42	95.12
108	MULTISPECIES: cobyrinic acid a,c-diamide synthase	291	Alicycliphilus denitrificans BC	94.5
109	MULTISPECIES: phage transcriptional regulator AlpA	70	Acidovorax sp. JS42	88.57
110	MULTISPECIES: receptor protein-tyrosine kinase	250	Pseudomonas aeruginosa NCGM2.S1	85.26
111	hypothetical protein	51	Pseudomonas aeruginosa NCGM2.S1	85.26
- downstream flanking ORF: PA2583
PAGI-26
- upstream flanking ORF: PA2582
ORF	PRODUCT	LENGTH (aa)	BEST HOMOLOGY HIT	IDENTITY (%)
1	integrase	345	Pseudomonas putida DLL-E4	68.04
2	hypothetical protein	128	Pseudomonas aeruginosa LES431	96.36
3	hypothetical protein	40	Pseudomonas aeruginosa NCGM2.S1	95
4	hypothetical protein	280	Pseudomonas aeruginosa RP73	53.11
5	hypothetical protein	253	Viruses	96.84
6	hypothetical protein	213	Viruses	95.31
7	hypothetical protein	214	Pseudomonas aeruginosa PA7	92.06
8	hypothetical protein	149	Marinomonas posidonica	70.07
9	DNA methyltransferase	565	Pseudomonas aeruginosa SCV20265	94.6
10	DNA methyltransferase	288	Viruses	97.52
11	DNA exonuclease	237	Pseudomonas monteilii SB3101	49.79
12	hypothetical protein	581	Pseudomonas aeruginosa PA7	92.43
13	cell division protein FtsK	326	Viruses	63.52
14	hypothetical protein	66	Viruses	62.12
15	recombinase RecT	299	Pseudomonas aeruginosa M18	99
16	endonuclease	302	Pseudomonas aeruginosa M18	99.01
17	hypothetical protein	69	Pseudomonas aeruginosa M18	99.01
18	hypothetical protein	73	Viruses	100
19	hypothetical protein	48	Pseudomonas aeruginosa PA7	100
20	hypothetical protein	82	Pseudomonas chlororaphis PA23	60
21	carbon storage regulator	122	Pseudomonas aeruginosa M18	99.18
22	hypothetical protein	87	Viruses	97.7
23	hypothetical protein	83	Pseudomonas syringae pv. phaseolicola 1448A	41.03
24	repressor	216	Pseudomonas mosselii	47.19
25	CRO	76	Pseudomonas fluorescens UK4	61.54
26	hypothetical protein	198	Pseudomonas knackmussii	48.68
27	hypothetical protein	294	Pseudomonas aeruginosa M18	62.83
28	hypothetical protein	202	Pseudomonas aeruginosa RP73	98.02
29	endodeoxyribonuclease RusA	147	Pseudomonas aeruginosa RP73	94.56
30	hypothetical protein	228	Viruses	100
31	hypothetical protein	98	Viruses	98.98
32	hypothetical protein	94	Viruses	98.94
33	terminase	198	Pseudomonas aeruginosa PA7	91.92
34	terminase	433	Pseudomonas putida DLL-E4	93.07
35	hypothetical protein	474	Pseudomonas putida HB3267	97.68
36	head morphogenesis protein	347	Pseudomonas putida DLL-E4	97.69
37	hypothetical protein	82	Pseudomonas putida DLL-E4	97.69
38	hypothetical protein	236	Pseudomonas putida HB3267	97.86
39	hypothetical protein	322	Pseudomonas putida HB3267	97.83
40	hypothetical protein	72	Pseudomonas chlororaphis PA23	67.92
41	hypothetical protein	130	Pseudomonas putida HB3267	93.08
42	hypothetical protein	126	Pseudomonas putida HB3267	90.48
43	hypothetical protein	186	Pseudomonas cremoricolorata	71.35
44	hypothetical protein	135	Pseudomonas putida S16	95.52
45	Ig domain-containing protein	389	Pseudomonas putida F1	75.06
46	hypothetical protein	162	Pseudomonas putida S16	42.24
47	tail length tape measure protein	1 093	Pseudomonas putida F1	61.04
48	membrane protein	156	Pseudomonas fluorescens UK4	56.58
49	hypothetical protein	161	Pseudomonas putida BIRD-1	46.88
50	hypothetical protein	137	Viruses	60.45
51	hypothetical protein	915	Pseudomonas aeruginosa NCGM2.S1	45.63
52	hypothetical protein	750	Viruses	94.59
53	lytic enzyme	209	Pseudomonas aeruginosa NCGM2.S1	94.26
54	hypothetical protein	122	Pseudomonas aeruginosa SCV20265	80.33
55	hypothetical protein	112	Pseudomonas aeruginosa LES431	90.18
56	hypothetical protein	88	Viruses	93.18
57	hypothetical protein	228	Viruses	89.47
58	hypothetical protein	30	Viruses	89.47
59	hypothetical protein	171	Pseudomonas aeruginosa NCGM2.S1	94.74
- downstream flanking ORF: PA2581
PAGI-27
- upstream flanking ORF: PA2493
ORF	PRODUCT	LENGTH (aa)	BEST HOMOLOGY HIT	IDENTITY (%)
1	hypothetical protein	56	Pseudomonas putida BIRD-1	97.22
2	hypothetical protein	64	Pseudomonas putida BIRD-1	97.22
3	hypothetical protein	66	Pseudomonas putida H8234	85
4	hypothetical protein	67	Pseudomonas putida H8234	82.22
5	hypothetical protein	803	Pseudogulbenkiania sp. NH8B	54.74
6	hypothetical protein	234	Pseudogulbenkiania sp. NH8B	40.68
7	hypothetical protein	477	Pseudogulbenkiania sp. NH8B	54.72
8	transposase IS5	126	Pseudomonas putida H8234	96.03
9	transposase ISPs1	146	Pseudomonas putida H8234	97.26
10	LysR family transcriptional regulator	304	Pseudomonas aeruginosa YL84	99.34
- downstream flanking ORF: PA2492
PAGI-28
- upstream flanking ORF: PA2257
ORF	PRODUCT	LENGTH (aa)	BEST HOMOLOGY HIT	IDENTITY (%)
1	hypothetical protein	225	Viruses	98.8
2	phage JD024	118	Viruses	100
3	hypothetical protein	144	Viruses	99.31
4	hypothetical protein	65	Viruses	77.97
5	phage MP38	689	Viruses	98.55
6	phage JD024	250	Viruses	100
7	hypothetical protein	221	Viruses	99.55
8	phage DMS3	211	Viruses	100
9	hypothetical protein	38	Viruses	100
10	hypothetical protein	137	Viruses	100
11	phage DMS3	90	Pseudomonas aeruginosa LES431	97.78
12	sulfate transporter	205	Pseudomonas sp. MRSN12121	74
13	hypothetical protein	102	Viruses	98.04
14	phage DMS3	93	Viruses	100
15	phage DMS3	68	Viruses	100
16	phage DMS3	89	Viruses	96.63
17	hypothetical protein	98	Viruses	100
18	phage DMS3	135	Viruses	95.56
19	phage MP22	149	Viruses	99.33
20	hypothetical protein	115	Viruses	99.13
21	hypothetical protein	140	Viruses	100
22	phage protein	138	Viruses	100
23	hypothetical protein	80	Viruses	100
24	hypothetical protein	133	Pseudomonas aeruginosa NCGM2.S1	97.74
25	phage DMS3	62	Viruses	100
26	phage JD024	166	Viruses	99.4
27	hypothetical protein	591	Viruses	99.66
28	portal protein	528	Pseudomonas aeruginosa LES431	99.62
29	phage MP29	428	Viruses	98.36
30	phage MP48	155	Pseudomonas aeruginosa LES431	99.35
31	hypothetical protein	100	Viruses	99
32	hypothetical protein	139	Viruses	98.56
33	hypothetical protein	79	Viruses	100
34	phage DMS3	73	Viruses	100
35	protease (I) and scaffold (Z) protein	326	Pseudomonas aeruginosa LES431	98.77
36	hypothetical protein	132	Viruses	100
37	head protein	302	Viruses	99.67
38	hypothetical protein	100	Viruses	98
39	hypothetical protein	58	Viruses	100
40	hypothetical protein	138	Viruses	100
41	hypothetical protein	159	Viruses	100
42	hypothetical protein	59	Viruses	100
43	hypothetical protein	256	Viruses	100
44	hypothetical protein	172	Viruses	96.18
45	phage tail protein	1 232	Viruses	98.86
46	virion structural protein	318	Viruses	99.37
47	phage DMS3	307	Viruses	98.37
48	hypothetical protein	567	Viruses	97.53
49	hypothetical protein	258	Viruses	99.61
50	phage DMS3	79	Viruses	100
51	phage DMS3	72	Viruses	100
52	phage DMS3	735	Viruses	98.64
53	phage DMS3	281	Viruses	98.22
54	hypothetical protein	100	Viruses	100
55	hypothetical protein	72	Viruses	100
56	hypothetical protein	74	Viruses	97.3
- downstream flanking ORF: PA2257
PAGI-29
- upstream flanking ORF: PA2224
ORF	PRODUCT	LENGTH (aa)	BEST HOMOLOGY HIT	IDENTITY (%)
1	hypothetical protein	110
2	hypothetical protein	63	Pseudomonas resinovorans	82.54
3	replication initiation protein	410	Pseudomonas stutzeri RCH2	64.69
4	hypothetical protein	75	Pseudomonas stutzeri RCH2	64.69
5	hypothetical protein	85	Pseudomonas stutzeri RCH2	64.69
6	hypothetical protein	114	Pseudomonas stutzeri RCH2	38.26
7	hypothetical protein	48	Pseudomonas stutzeri RCH2	38.26
8	hypothetical protein	76	Pseudomonas aeruginosa SCV20265	98.68
9	hypothetical protein	236	Pseudomonas aeruginosa SCV20265	95.54
10	hypothetical protein	103	Pseudomonas aeruginosa SCV20265	99.03
11	hypothetical protein	426	Pseudomonas aeruginosa SCV20265	98.36
12	hypothetical protein	110	Pseudomonas aeruginosa SCV20265	98.36
13	hypothetical protein	63	Pseudomonas resinovorans	82.54
14	replication initiation protein	410	Pseudomonas stutzeri RCH2	64.69
15	hypothetical protein	75	Pseudomonas stutzeri RCH2	64.69
16	hypothetical protein	85	Pseudomonas stutzeri RCH2	64.69
17	hypothetical protein	114	Pseudomonas stutzeri RCH2	38.26
18	hypothetical protein	48	Pseudomonas stutzeri RCH2	38.26
19	hypothetical protein	76	Pseudomonas aeruginosa SCV20265	98.68
20	hypothetical protein	236	Pseudomonas aeruginosa SCV20265	95.54
21	hypothetical protein	103	Pseudomonas aeruginosa SCV20265	99.03
22	hypothetical protein	426	Pseudomonas aeruginosa SCV20265	98.36
23	hypothetical protein	110	Pseudomonas aeruginosa SCV20265	98.36
24	hypothetical protein	63	Pseudomonas resinovorans	82.54
25	replication initiation protein	410	Pseudomonas stutzeri RCH2	64.69
26	hypothetical protein	75	Pseudomonas stutzeri RCH2	64.69
27	hypothetical protein	85	Pseudomonas stutzeri RCH2	64.69
28	hypothetical protein	114	Pseudomonas stutzeri RCH2	38.26
29	hypothetical protein	48	Pseudomonas stutzeri RCH2	38.26
30	hypothetical protein	76	Pseudomonas aeruginosa SCV20265	98.68
31	hypothetical protein	236	Pseudomonas aeruginosa SCV20265	95.54
32	hypothetical protein	103	Pseudomonas aeruginosa SCV20265	99.03
33	hypothetical protein	426	Pseudomonas aeruginosa SCV20265	98.36
34	hypothetical protein	180	Pseudomonas aeruginosa YL84	100
35	Sugar diacid utilization regulator	399	Pseudomonas aeruginosa PA38182	100
36	phytanoyl-CoA dioxygenase	288	Pseudomonas aeruginosa YL84	100
37	BNR repeat-containing protein	320	Pseudomonas aeruginosa YL84	100
38	RND transporter	778	Pseudomonas aeruginosa YL84	99.87
39	hypothetical protein	528	Pseudomonas aeruginosa YL84	99.62
40	hypothetical protein	393	Pseudomonas aeruginosa RP73	100
41	hypothetical protein	215	Pseudomonas aeruginosa PA1R	99.53
42	Oxidoreductase	455	Pseudomonas aeruginosa SCV20265	100
43	phytanoyl-CoA dioxygenase	295	Pseudomonas aeruginosa PA38182	100
44	TetR family transcriptional regulator	193	Pseudomonas aeruginosa YL84	100
45	monooxygenase, flavin-binding family	461	Pseudomonas aeruginosa YL84	100
46	MULTISPECIES: alpha/beta hydrolase	291	Pseudomonas aeruginosa LES431	99.66
47	1,3-propanediol dehydrogenase	385	Pseudomonas aeruginosa PA38182	100
48	putative amino acid permease	443	Pseudomonas aeruginosa PA38182	100
49	gamma-aminobutyraldehyde dehydrogenase	474	Pseudomonas aeruginosa YL84	100
50	diaminobutyrate-2-oxoglutarate aminotransferase	417	Pseudomonas aeruginosa PA38182	100
51	Putative dehydrogenase	319	Pseudomonas aeruginosa PA38182	100
52	MULTISPECIES: amino acid permease	50	Pseudomonas aeruginosa YL84	100
53	acetate permease	552	Pseudomonas aeruginosa YL84	100
54	membrane protein	107	Pseudomonas aeruginosa YL84	100
55	acyl-CoA synthetase	549	Pseudomonas aeruginosa YL84	100
56	2-dehydro-3-deoxy-D-gluconate 5-dehydrogenase	255	Pseudomonas aeruginosa YL84	100
57	acyl-CoA dehydrogenase	390	Pseudomonas aeruginosa LES431	100
58	acyl-CoA dehydrogenase	118	Pseudomonas aeruginosa YL84	100
59	FadE36, putative aminoglycoside phosphotransferase	337	Pseudomonas aeruginosa PA1R	100
60	Fis family transcriptional regulator	650	Pseudomonas aeruginosa YL84	99.85
61	transcriptional regulator	167	Pseudomonas aeruginosa YL84	100
62	mammalian cell entry protein	767	Pseudomonas aeruginosa YL84	100
63	paraquat-inducible protein A	206	Pseudomonas aeruginosa YL84	100
- downstream flanking ORF: PA2217
PAGI-30
- upstream flanking ORF: PA1376
ORF	PRODUCT	LENGTH (aa)	BEST HOMOLOGY HIT	IDENTITY (%)
1	hypothetical protein	585	Pseudomonas poae	61.81
2	hypothetical protein	213	Pseudomonas poae	75.12
3	hypothetical protein	471	Pseudomonas poae	70.49
- downstream flanking ORF: PA1375
PAGI-31
- upstream flanking ORF: PA1014
ORF	PRODUCT	LENGTH (aa)	BEST HOMOLOGY HIT	IDENTITY (%)
1	hypothetical protein	87	Pseudomonas aeruginosa NCGM2.S1	94.25
2	hypothetical protein	87	Viruses	89.53
3	hypothetical protein	122	Pseudomonas aeruginosa SCV20265	90.16
4	lysozyme	144	Pseudomonas aeruginosa PA38182	94.44
5	hypothetical protein	49	Pseudomonas aeruginosa PA38182	95.92
6	HIRAN domain protein	110	Pseudomonas aeruginosa PA38182	100
7	hypothetical protein	286	Pseudomonas aeruginosa PA38182	94.41
8	toxin higb-component of a toxin-antitoxin loci	120	Pseudomonas aeruginosa PA38182	97.5
9	XRE family transcriptional regulator	93	Pseudomonas aeruginosa PA38182	96.77
10	hypothetical protein	891	Viruses	96.63
11	hypothetical protein	135	Pseudomonas aeruginosa PA38182	97.78
12	hypothetical protein	163	Pseudomonas aeruginosa PA1R	96.32
13	hypothetical protein	155	Viruses	98.71
14	hypothetical protein	829	Viruses	92.78
15	glycoprotein	205	Pseudomonas aeruginosa PA38182	99.02
16	Ig domain-containing protein	331	Viruses	98.49
17	hypothetical protein	124	Pseudomonas aeruginosa PA38182	99.19
18	hypothetical protein	134	Viruses	97.76
19	hypothetical protein	106	Pseudomonas aeruginosa PA38182	83.04
20	hypothetical protein	133	Pseudomonas aeruginosa NCGM2.S1	100
21	hypothetical protein	80	Viruses	96.25
22	Pseudomonas phage phi297	364	Viruses	99.73
23	hypothetical protein	149	Viruses	99.33
24	glycoprotein	425	Pseudomonas aeruginosa PA38182	99.76
25	hypothetical protein	576	Serratia marcescens SM39	54.62
26	hypothetical protein	435	Viruses	98.16
27	aldehyde dehydrogenase	65	Viruses	100
28	phage DNA Packaging protein	487	Pseudomonas aeruginosa NCGM2.S1	99.59
29	hypothetical protein	194	Pseudomonas aeruginosa NCGM2.S1	100
30	hypothetical protein	90	Pseudomonas aeruginosa NCGM2.S1	100
31	peptidase M48, Ste24p	110	Pseudomonas aeruginosa PA38182	100
32	prophage PssSM-02	228	Pseudomonas aeruginosa LES431	92.54
33	bacteriophage lambda NinG family protein	193	Pseudomonas aeruginosa PA38182	91.19
34	Pseudomonas phage D3	37	Viruses	100
35	hypothetical protein	102	Viruses	96.08
36	phage D3 protein	195	Viruses	98.97
37	hypothetical protein	39	Pseudomonas aeruginosa LES431	92.31
38	hypothetical protein	609	Pseudomonas aeruginosa LES431	100
39	hypothetical protein	97	Pseudomonas aeruginosa NCGM2.S1	97.94
40	hypothetical protein	134	Pseudomonas aeruginosa NCGM2.S1	97.94
41	hypothetical protein	62	Pseudomonas aeruginosa PA38182	100
42	hypothetical protein	103	Pseudomonas aeruginosa PA38182	99.03
43	Regulatory protein cro	73	Viruses	97.26
44	hypothetical protein	224	Pseudomonas aeruginosa NCGM2.S1	98.2
45	hypothetical protein	94	Pseudomonas aeruginosa NCGM2.S1	98.2
46	hypothetical protein	60	Viruses	96.67
47	hypothetical protein	96	Pseudomonas aeruginosa MTB-1	97.92
48	hypothetical protein	37	Viruses	78.12
49	hypothetical protein	119	Pseudomonas aeruginosa PA38182	99.16
50	hypothetical protein	45	Pseudomonas aeruginosa PA38182	100
51	phage protein	354	Pseudomonas aeruginosa NCGM2.S1	97.46
52	ERF family protein	250	Viruses	100
53	exonuclease	206	Pseudomonas aeruginosa NCGM2.S1	95.1
54	hypothetical protein	148	Pseudomonas stutzeri DSM 10701	48.72
55	hypothetical protein	199	Viruses	96.98
56	hypothetical protein	70	Viruses	100
57	hypothetical protein	60	Pseudomonas putida F1	47.73
58	hypothetical protein	99	Pseudomonas putida H8234	86.67
59	hypothetical protein	48	Viruses	83.33
60	phage protein	161	Pseudomonas aeruginosa NCGM2.S1	98.76
61	integrase	324	Viruses	90.74
- downstream flanking ORF: PA1013
PAGI-32
- upstream flanking ORF: PA0917
ORF	PRODUCT	LENGTH (aa)	BEST HOMOLOGY HIT	IDENTITY (%)
1	XRE family transcriptional regulator	121	Pseudomonas monteilii SB3101	58.87
2	hypothetical protein	190	Pseudomonas brassicacearum subsp. brassicacearum NFM421	35.8
3	lytic enzyme	209	Pseudomonas aeruginosa NCGM2.S1	93.3
4	hypothetical protein	104	Pseudomonas aeruginosa M18	33.33
5	hypothetical protein	264	Pseudomonas aeruginosa YL84	71.52
6	host specificity protein	1 221	Pseudomonas aeruginosa PA7	82.15
7	hypothetical protein	189	Pseudomonas sp. VLB120	74.32
8	hypothetical protein	160	Pseudomonas putida NBRC 14164	42.38
9	peptidase P60	252	Pseudomonas aeruginosa NCGM2.S1	98.8
10	minor tail family protein	248	Pseudomonas aeruginosa NCGM2.S1	93.55
11	hypothetical protein	112	Pseudomonas aeruginosa NCGM2.S1	94.64
12	tail tape measure protein	1 084	Pseudomonas aeruginosa NCGM2.S1	93
13	hypothetical protein	75	Pseudomonas aeruginosa NCGM2.S1	93.33
14	hypothetical protein	114	Pseudomonas aeruginosa NCGM2.S1	94.64
15	hypothetical protein	168	Pseudomonas cichorii	75.31
16	hypothetical protein	128	Pseudomonas aeruginosa NCGM2.S1	77.34
17	hypothetical protein	190	Pseudomonas aeruginosa NCGM2.S1	96.23
18	hypothetical protein	108	Pseudomonas putida W619	52.29
19	hypothetical protein	183	Pseudomonas knackmussii	79.23
20	major capsid head protein	437	Acidovorax citrulli	65.45
21	capsid protein	315	Pseudomonas knackmussii	76.03
22	HK97 family phage portal protein	424	Pseudomonas knackmussii	85.85
23	hypothetical protein	59	Pseudomonas putida DLL-E4	65.91
24	hypothetical protein	604	Pseudomonas knackmussii	73.65
25	hypothetical protein	174	Pseudomonas knackmussii	81.61
26	holin	112	Pseudomonas knackmussii	81.98
27	hypothetical protein	119	Pseudomonas knackmussii	73.95
28	conjugal transfer protein TraC	744	Pseudomonas fluorescens F113	65.04
29	repressor, PtrB	68	Pseudomonas aeruginosa PA7	63.64
30	hypothetical protein	128	Pseudomonas putida ND6	30.51
31	hypothetical protein	218	Pseudomonas aeruginosa NCGM2.S1	48.43
32	hypothetical protein	103	Pseudomonas putida ND6	38
33	hypothetical protein	97	Pseudomonas aeruginosa NCGM2.S1	68.04
34	hypothetical protein	55	Pseudomonas protegens Cab57	70.45
35	hypothetical protein	102	Pseudomonas protegens Cab57	70.45
36	transcriptional regulator	111	Pseudomonas aeruginosa UCBPP-PA14	59.79
37	hypothetical protein	170	Pseudomonas aeruginosa NCGM2.S1	39.25
38	hypothetical protein	79	Pseudomonas aeruginosa NCGM2.S1	91.14
39	hypothetical protein	180	Pseudomonas aeruginosa NCGM2.S1	98.31
40	hypothetical protein	204	Pseudogulbenkiania sp. NH8B	57.07
41	hypothetical protein	220	Pseudogulbenkiania sp. NH8B	50
42	hypothetical protein	120	Pseudogulbenkiania sp. NH8B	47.9
43	reverse transcriptase	356	Pseudomonas chlororaphis PA23	70.17
44	hypothetical protein	127	Pseudomonas aeruginosa NCGM2.S1	97.53
45	hypothetical protein	417	Pseudomonas aeruginosa NCGM2.S1	98.47
46	hypothetical protein	91	Pseudomonas fulva	49.33
47	integrase	543	Pseudomonas syringae pv. tomato DC3000	62.83
- downstream flanking ORF: PA0916
PAGI-33
- upstream flanking ORF: PA0730
ORF	PRODUCT	LENGTH (aa)	BEST HOMOLOGY HIT	IDENTITY (%)
1	hypothetical protein	195	Pseudomonas aeruginosa RP73	66.67
2	hypothetical protein	115	Cedecea sp. ND14b	31.63
3	hypothetical protein	88	Viruses	85.23
4	restriction endonuclease subunit M	267	Pseudomonas fluorescens F113	89.02
5	lipoprotein	86	Pseudomonas aeruginosa YL84	80.23
6	hypothetical protein	77	Pseudomonas aeruginosa YL84	80.23
7	lytic enzyme	209	Pseudomonas aeruginosa YL84	99.52
8	hypothetical protein	78	Pseudomonas aeruginosa YL84	100
9	hypothetical protein	586	Pseudomonas aeruginosa YL84	100
10	hypothetical protein	290	Pseudomonas aeruginosa M18	98.62
11	hypothetical protein	333	Pseudomonas aeruginosa RP73	100
12	hypothetical protein	1 183	Pseudomonas aeruginosa M18	99.92
13	hypothetical protein	136	Pseudomonas aeruginosa YL84	98.53
14	hypothetical protein	1 086	Pseudomonas aeruginosa RP73	98.99
15	hypothetical protein	146	Pseudomonas aeruginosa M18	100
16	hypothetical protein	248	Pseudomonas aeruginosa RP73	99.6
17	hypothetical protein	64	Pseudomonas aeruginosa RP73	93.75
18	hypothetical protein	145	Pseudomonas aeruginosa RP73	99.31
19	hypothetical protein	93	Pseudomonas aeruginosa RP73	100
20	elements of external origin	332	Pseudomonas aeruginosa YL84	98.19
21	hypothetical protein	211	Pseudomonas aeruginosa YL84	97.16
22	ATP-dependent Clp protease	390	Pseudomonas aeruginosa YL84	97.95
23	portal protein	488	Pseudomonas aeruginosa YL84	99.18
24	preprotein translocase subunit SecA	74	Pseudomonas aeruginosa YL84	91.89
25	terminase	671	Pseudomonas aeruginosa YL84	74.07
26	hypothetical protein	196	Pseudomonas fulva	62.44
27	hypothetical protein	245	Pseudomonas aeruginosa YL84	99.18
28	hypothetical protein	96	Pseudomonas aeruginosa YL84	98.91
29	hypothetical protein	121	Pseudomonas aeruginosa YL84	100
30	DNA primase	912	Pseudomonas aeruginosa YL84	79.82
31	repressor PtrB-like	80	Pseudomonas aeruginosa YL84	75.71
32	hypothetical protein	166	Pseudomonas aeruginosa YL84	86.75
33	hypothetical protein	67	Yersinia pseudotuberculosis 1	40
34	hypothetical protein	76	Pseudomonas putida GB-1	67.14
35	repressor	228	Pseudomonas mendocina ymp	64.23
36	hypothetical protein	69	Pseudomonas aeruginosa YL84	78.26
37	hypothetical protein	102	Pseudomonas aeruginosa YL84	96
38	deoxynucleotide monophosphate kinase	189	Pseudomonas aeruginosa YL84	95.77
39	hypothetical protein	94	Pseudomonas aeruginosa YL84	96.81
40	hypothetical protein	122	Pseudomonas aeruginosa YL84	92.31
41	transcriptional regulator PrtN-like	78	Pseudomonas aeruginosa YL84	100
42	prophage PssSM-02	115	Pseudomonas fulva	65.79
43	prophage PssSM-02	269	Pseudomonas syringae pv. syringae B728a	50.19
44	hypothetical protein	244	Pseudomonas aeruginosa YL84	94.67
45	phosphohydrolase	181	Pseudomonas aeruginosa YL84	98.34
46	hypothetical protein	269	Pseudomonas aeruginosa RP73	61.08
47	hypothetical protein	39	Pseudomonas aeruginosa PA7	48.72
48	integrase	400	Pseudomonas stutzeri 19SMN4	74
49	integrase	642	Pseudomonas aeruginosa NCGM2.S1	100
50	hypothetical protein	251	Pseudomonas aeruginosa NCGM2.S1	100
51	MULTISPECIES: transcriptional regulator	70	Pseudomonas aeruginosa NCGM2.S1	100
52	cobyrinic acid a,c-diamide synthase	291	Pseudomonas aeruginosa NCGM2.S1	100
53	cobyrinic acid a,c-diamide synthase	82	Pseudomonas stutzeri DSM 4166	100
54	transcriptional regulator	542	Pseudomonas aeruginosa NCGM2.S1	100
55	coproporphyrinogen III oxidase	186	Delftia acidovorans	100
56	hypothetical protein	414	Delftia acidovorans	97.34
57	conjugal transfer protein	266	Delftia acidovorans	98.5
58	putative integrase regulator R protein	175	Delftia acidovorans	100
59	single-stranded DNA-binding protein	146	Delftia acidovorans	100
60	DNA topoisomerase III	670	Delftia acidovorans	100
61	hypothetical protein	81	Delftia acidovorans	100
62	hypothetical protein	70	Delftia acidovorans	100
63	hypothetical protein	130	Pseudomonas aeruginosa NCGM2.S1	100
64	amino acid ABC transporter/signal transduction system protein	245	Pseudomonas aeruginosa NCGM2.S1	100
65	uridylate kinase	92	Pseudomonas aeruginosa NCGM2.S1	100
66	MULTISPECIES: GTPase	270	Pseudomonas aeruginosa NCGM2.S1	100
67	hypothetical protein	304	Pseudomonas aeruginosa NCGM2.S1	100
68	hypothetical protein	232	Pseudomonas aeruginosa NCGM2.S1	99.57
69	hypothetical protein	135	Pseudomonas aeruginosa NCGM2.S1	100
70	hypothetical protein	216	Pseudomonas aeruginosa NCGM2.S1	100
71	MULTISPECIES: methyltransferase	373	Pseudomonas aeruginosa NCGM2.S1	99.73
72	hypothetical protein	103	Pseudomonas aeruginosa NCGM2.S1	100
73	hypothetical protein	101	Bordetella petrii	100
74	MULTISPECIES: DEAD/DEAH box helicase	759	Pseudomonas aeruginosa NCGM2.S1	100
75	pill protein	192	Pseudomonas aeruginosa NCGM2.S1	100
76	MULTISPECIES: membrane protein	213	Pseudomonas aeruginosa NCGM2.S1	99.53
77	hypothetical protein	245	Pseudomonas aeruginosa NCGM2.S1	100
78	lytic transglycosylase	201	Pseudomonas aeruginosa NCGM2.S1	100
79	hypothetical protein	182	Pseudomonas aeruginosa NCGM2.S1	100
80	hypothetical protein	685	Pseudomonas aeruginosa NCGM2.S1	100
81	MULTISPECIES: membrane protein	249	Pseudomonas aeruginosa NCGM2.S1	100
82	hypothetical protein	127	Pseudomonas aeruginosa NCGM2.S1	100
83	integrating conjugative element protein	77	Pseudomonas aeruginosa NCGM2.S1	100
84	MULTISPECIES: integrating conjugative element membrane protein	119	Acidovorax ebreus	93.28
85	hypothetical protein	136	Delftia acidovorans	95.59
86	hypothetical protein	230	Pseudomonas aeruginosa NCGM2.S1	100
87	hypothetical protein	308	Pseudomonas aeruginosa NCGM2.S1	99.68
88	hypothetical protein	469	Pseudomonas aeruginosa NCGM2.S1	100
89	putative lipoprotein	149	Pseudomonas aeruginosa NCGM2.S1	100
90	MULTISPECIES: conjugal transfer protein	969	Pseudomonas aeruginosa NCGM2.S1	99.9
91	hypothetical protein	245	Delftia acidovorans	100
92	partial DNA repair RadC-like protein	133	Delftia acidovorans	100
93	integrase/recombinase	336	Bordetella petrii	100
94	integrase/recombinase	330	Bordetella petrii	100
95	integrase/recombinase	419	Bordetella petrii	100
96	integrating conjugative element protein	124	Delftia acidovorans	99.19
97	hypothetical protein	315	Delftia acidovorans	100
98	hypothetical protein	468	Pseudomonas aeruginosa NCGM2.S1	100
99	hypothetical protein	123	Delftia acidovorans	100
100	TraG-like family protein	507	Delftia acidovorans	100
101	hypothetical protein	119	Delftia acidovorans	100
102	hypothetical protein	152	Delftia acidovorans	99.34
103	AbrB family transcriptional regulator	105	Delftia acidovorans	100
104	MULTISPECIES: relaxase	618	Pseudomonas aeruginosa NCGM2.S1	99.84
105	DNA-binding protein	904	Pseudomonas aeruginosa NCGM2.S1	99.89
106	chromosome segregation ATPase-like protein	878	Delftia acidovorans	100
107	hypothetical protein	646	Pseudomonas aeruginosa NCGM2.S1	100
108	MULTISPECIES: ATPase AAA	1 118	Pseudomonas aeruginosa NCGM2.S1	99.91
109	serine/threonine protein kinase	447	Pseudomonas aeruginosa NCGM2.S1	100
110	hypothetical protein	238	Delftia acidovorans	98.74
111	hypothetical protein	162	Delftia acidovorans	96.3
112	hypothetical protein	587	Pseudomonas aeruginosa NCGM2.S1	100
113	cell division protein	891	Pseudomonas aeruginosa NCGM2.S1	99.89
114	hypothetical protein	76	Delftia acidovorans	100
115	hypothetical protein	114	Bordetella petrii	91.23
116	hypothetical protein	436	Delftia acidovorans	100
117	hypothetical protein	89	Delftia acidovorans	100
118	von Willebrand factor type A	244	Delftia acidovorans	100
119	type III restriction protein res subunit	1 001	Delftia acidovorans	100
120	type III restriction system methylase	666	Delftia acidovorans	99.85
121	hypothetical protein	264	Pseudomonas aeruginosa NCGM2.S1	100
122	hypothetical protein	595	Pseudomonas aeruginosa NCGM2.S1	100
123	helicase domain-containing protein	1 077	Pseudomonas aeruginosa NCGM2.S1	100
124	hypothetical protein	302	Pseudomonas aeruginosa NCGM2.S1	100
125	hypothetical protein	120	Pseudomonas aeruginosa NCGM2.S1	100
126	transposase	506	Polaromonas sp. JS666	70.68
127	ATP-binding protein	265	Comamonas testosteroni CNB-2	97.7
128	transposase	508	Comamonas testosteroni CNB-2	95.87
129	partial D-alanyl-D-alanine endopeptidase	170	Pseudomonas aeruginosa NCGM2.S1	99.41
130	transcriptional regulator	48	Pseudomonas aeruginosa NCGM2.S1	100
131	MULTISPECIES: LysR family transcriptional regulator	213	Delftia acidovorans	87.79
- downstream flanking ORF: PA0729
PAGI-34
- upstream flanking ORF: PA4541
ORF	PRODUCT	LENGTH (aa)	BEST HOMOLOGY HIT	IDENTITY (%)
1	cobyrinic acid a,c-diamide synthase	288	Pseudomonas aeruginosa SCV20265	99.65
2	hypothetical protein	245	Pseudomonas aeruginosa SCV20265	98.78
3	hypothetical protein	165	Pseudomonas aeruginosa YL84	97.58
4	hypothetical protein	297	Pseudomonas aeruginosa PA7	82.33
5	hypothetical protein	233	Plasmids	97.42
6	hypothetical protein	235	Pseudomonas aeruginosa MTB-1	94.47
7	hypothetical protein	74	Pseudomonas aeruginosa PA38182	97.3
8	DNA helicase	448	Pseudomonas aeruginosa B136-33	99.55
9	hypothetical protein	61	Pseudomonas aeruginosa MTB-1	98.36
10	hyphothetical protein CP11	175	Pseudomonas aeruginosa UCBPP-PA14	98.29
11	hyphothetical protein CP12	85	Plasmids	100
12	hypothetical protein	79	Plasmids	95
13	hypothetical protein	77	Plasmids	100
14	nucleoid-associated protein	338	Pseudomonas aeruginosa MTB-1	98.82
15	DNA-binding protein	82	Pseudomonas aeruginosa YL84	98.78
16	transcriptional regulator	575	Pseudomonas aeruginosa PA38182	94.26
17	hypothetical protein	255	Pseudomonas aeruginosa YL84	100
18	hypothetical protein	441	Pseudomonas aeruginosa UCBPP-PA14	98.64
19	hypothetical protein	257	Pseudomonas aeruginosa MTB-1	57.23
20	integrating conjugative element protein	242	Plasmids	99.17
21	integrase	182	Pseudomonas aeruginosa YL84	98.9
22	hypothetical protein	91	Pseudomonas aeruginosa RP73	100
23	putative antirepressor	194	Pseudomonas aeruginosa RP73	99.48
24	single-stranded DNA-binding protein	162	Pseudomonas aeruginosa YL84	99.38
25	hypothetical protein	64	Pseudomonas aeruginosa YL84	100
26	DNA topoisomerase III in PFGI-1-like cluster	591	Pseudomonas aeruginosa PA7	97.63
27	hypothetical protein	250	Pseudomonas aeruginosa PA7	92
28	hypothetical protein	629	Plasmids	95.87
29	helicase	658	Plasmids	98.02
30	hypothetical protein	108	Plasmids	79.25
31	hypothetical protein	169	Alcanivorax dieselolei	31.95
32	hypothetical protein	51	Pseudomonas aeruginosa PA38182	84.31
33	pyocin S5	397	Pseudomonas aeruginosa UCBPP-PA14	97.73
34	MULTISPECIES: pilus biosynthesis protein PilL	374	Plasmids	99.47
35	secretin	569	Pseudomonas aeruginosa YL84	99.65
36	type IV b pilus protein	441	Pseudomonas aeruginosa SCV20265	99.55
37	type IV B pilus protein	177	Pseudomonas aeruginosa B136-33	99.44
38	type IV B pilus protein	513	Pseudomonas aeruginosa B136-33	99.61
39	type IV B pilus protein	359	Plasmids	100
40	pilus assembly protein PilX	176	Pseudomonas aeruginosa YL84	100
41	twitching motility protein PilT	313	Plasmids	99.68
42	Type IV B pilus protein	442	Pseudomonas aeruginosa PA1R	99.77
43	type IV B pilus protein	145	Pseudomonas aeruginosa B136-33	98.62
44	hypothetical protein	58	Pseudomonas aeruginosa MTB-1	96.55
45	hypothetical protein	129	Pseudomonas aeruginosa PA7	97.56
46	hypothetical protein	44	Plasmids	100
47	hypothetical protein	159	Pseudomonas aeruginosa PA7	98.73
48	hypothetical protein	52	Plasmids	100
49	hypothetical protein	65	Pseudomonas aeruginosa B136-33	98.46
50	hypothetical protein	237	Pseudomonas aeruginosa PA7	95.36
51	hypothetical protein	116	Pseudomonas aeruginosa PA38182	99.14
52	hypothetical protein	210	Pseudomonas aeruginosa B136-33	100
53	hypothetical protein	93	Pseudomonas aeruginosa SCV20265	98.9
54	hypothetical protein	120	Pseudomonas aeruginosa MTB-1	99.17
55	hypothetical protein	84	Pseudomonas aeruginosa UCBPP-PA14	98.81
56	CRISPR-associated protein Cas2	96	Pseudomonas stutzeri A1501	83.33
57	CRISPR-associated protein Cas1	346	Azotobacter vinelandii CA6	82.95
58	hypothetical protein	210	Pseudomonas stutzeri A1501	72.73
59	CRISPR-associated protein Csh2	289	Pseudomonas stutzeri A1501	89.62
60	CRISPR-associated protein cas8c/csd1, subtype I-c/dvulg	597	Pseudomonas stutzeri A1501	77.82
61	CRISPR-associated protein cas5, subtype I-c/dvulg	224	Pseudomonas stutzeri A1501	80.36
62	CRISPR-associated protein Cas3	744	Pseudomonas stutzeri A1501	75.75
63	DNA polymerase V subunit UmuC	393	Pseudomonas aeruginosa YL84	98.96
64	4-oxalocrotonate tautomerase	71	Pseudomonas knackmussii	100
65	N-ethylmaleimide reductase	365	Pseudomonas knackmussii	97.53
66	osmotically inducible protein C	184	Pseudomonas knackmussii	97.28
67	dithiol-disulfide isomerase	223	Pseudomonas knackmussii	82.96
68	hypothetical protein	116	Pseudomonas aeruginosa RP73	96.55
69	transcriptional regulator	186	Plasmids	99.46
70	glucose-1-dehydrogenase	261	Plasmids	98.85
71	transposase family protein	87	Pseudomonas aeruginosa PAO581	100
72	transposase IS407	280	Pseudomonas aeruginosa LES431	99.64
73	Methyl-accepting chemotaxis protein	212	Pseudomonas aeruginosa YL84	97.17
74	hypothetical protein	251	Pseudomonas aeruginosa YL84	100
75	lytic transglycosylase	193	Pseudomonas aeruginosa MTB-1	98.45
76	integrating conjugative element protein	166	Plasmids	98.19
77	dTDP-D-glucose 4,6-dehydratase	89	Plasmids	98.88
78	conjugal transfer protein TraG	743	Pseudomonas aeruginosa PA38182	99.33
79	integrating conjugative element membrane protein	248	Pseudomonas aeruginosa DK2	100
80	hypothetical protein	163	Pseudomonas aeruginosa DK2	99.39
81	putative DNA helicase	493	Pseudomonas aeruginosa SCV20265	100
82	hypothetical protein	66	Pseudomonas aeruginosa RP73	96.97
83	Aconitase B	99	Pseudomonas aeruginosa SCV20265	100
84	type III effector Hop protein	112	Pseudomonas aeruginosa MTB-1	99.11
85	hypothetical protein	49	Pseudomonas aeruginosa YL84	100
86	integrating conjugative element membrane protein	118	Pseudomonas aeruginosa DK2	100
87	TIGR03750 family conjugative transfer region protein	128	Pseudomonas aeruginosa SCV20265	100
88	integrating conjugative element protein	219	Pseudomonas aeruginosa SCV20265	100
89	conjugal transfer protein	294	Pseudomonas aeruginosa DK2	100
90	hypothetical protein	485	Pseudomonas aeruginosa DK2	99.79
91	putative lipoprotein	115	Pseudomonas aeruginosa PA1R	99.13
92	type IV secretory pathway, VirB4 component	948	Pseudomonas aeruginosa SCV20265	99.68
93	hypothetical protein	94	Plasmids	98.94
94	protein-disulfide isomerase	219	Pseudomonas aeruginosa MTB-1	99.09
95	hypothetical protein	72	Pseudomonas aeruginosa UCBPP-PA14	98.61
96	hypothetical protein	143	Pseudomonas aeruginosa UCBPP-PA14	99.3
97	integrating conjugative element protein	312	Pseudomonas aeruginosa MTB-1	99.68
98	integrating conjugative element protein	460	Pseudomonas aeruginosa NCGM2.S1	99.35
99	hypothetical protein	105	Pseudomonas aeruginosa MTB-1	87.18
100	membrane protein	508	Plasmids	93.9
101	NikR family transcriptional regulator protein-like protein	79	Plasmids	97.47
102	plasmid stablization protein	116	Pseudomonas aeruginosa DK2	99.14
103	transposase	102	Pseudomonas aeruginosa YL84	100
104	transposase	246	Pseudomonas aeruginosa YL84	98.37
105	hypothetical protein	100	Pseudomonas sp. VLB120	48.98
106	radical SAM protein	495	Pseudomonas sp. VLB120	77.53
107	radical SAM protein	409	Pseudomonas sp. StFLB209	73.53
108	His-Xaa-Ser repeat protein HxsA	209	Pseudomonas parafulva	63.64
109	hypothetical protein	140	Vibrio nigripulchritudo	45.69
110	integrase	206	Pseudomonas stutzeri A1501	99.03
111	hypothetical protein	66	Pseudomonas stutzeri A1501	99.03
112	hypothetical protein	76	Pseudomonas stutzeri A1501	99.03
113	alpha/beta hydrolase	303	Burkholderia ambifaria AMMD	59.11
114	hypothetical protein	240	Burkholderia cenocepacia HI2424	55.78
115	integrating conjugative element relaxase	639	Pseudomonas aeruginosa B136-33	94.52
116	Tyrosine recombinase XerC-like protein	427	Pseudomonas aeruginosa PA7	99.3
- downstream flanking ORF: PA4542
PAGI-35
- upstream flanking ORF: PA4641* or PA4848�
ORF	PRODUCT	LENGTH (aa)	BEST HOMOLOGY HIT	IDENTITY (%)
1	Pseudomonas phage B3	120	Viruses	100
2	hypothetical protein	187	Viruses	98.4
3	hypothetical protein	155	Viruses	100
4	hypothetical protein	72	Pseudomonas aeruginosa NCGM2.S1	97.22
5	hypothetical protein	229	Viruses	100
6	hypothetical protein	205	Pseudomonas knackmussii	76.12
7	hypothetical protein	66	Viruses	100
8	hypothetical protein	124	Viruses	98.39
9	Phage protein	93	Viruses	100
10	bacteriophage protein	113	Viruses	99.12
11	hypothetical protein	390	Viruses	85.9
12	Pseudomonas phage B3	593	Viruses	99.66
13	phage protein	308	Pseudomonas aeruginosa SCV20265	90.91
14	Transcriptional regulator, IclR family	102	Viruses	100
15	hypothetical protein	161	Viruses	100
16	hypothetical protein	74	Viruses	100
17	hypothetical protein	76	Pseudomonas aeruginosa NCGM2.S1	86.84
18	hypothetical protein	119	Pseudomonas knackmussii	73.85
19	hypothetical protein	167	Pseudomonas aeruginosa NCGM2.S1	98.2
20	hypothetical protein	32	Pseudomonas aeruginosa NCGM2.S1	98.2
21	membrane protein	98	Pseudomonas aeruginosa NCGM2.S1	98.82
22	hypothetical protein	52	Pseudomonas aeruginosa NCGM2.S1	96.15
23	lytic murein transglycosylase	209	Pseudomonas aeruginosa NCGM2.S1	98.56
24	lysis protein	203	Viruses	98.52
25	hypothetical protein	129	Viruses	100
26	Phage protein	102	Viruses	100
27	hypothetical protein	190	Viruses	98.95
28	Pseudomonas phage B3	486	Viruses	100
29	portal protein	492	Viruses	98.98
30	hypothetical protein	418	Pseudomonas aeruginosa SCV20265	99.76
31	putative bacteriophage Mu G-like protein	190	Viruses	100
32	peptidase	415	Polaromonas sp. JS666	41.85
33	hypothetical protein	125	Pseudomonas aeruginosa SCV20265	99.2
34	capsid protein	309	Pseudomonas aeruginosa SCV20265	100
35	Phage protein	211	Pseudomonas aeruginosa SCV20265	100
36	Phage protein	95	Pseudomonas aeruginosa SCV20265	100
37	hypothetical protein	170	Pseudomonas aeruginosa SCV20265	100
38	Phage protein	154	Pseudomonas aeruginosa SCV20265	100
39	hypothetical protein	64	Pseudomonas aeruginosa SCV20265	100
40	Phage protein	246	Pseudomonas aeruginosa SCV20265	100
41	hypothetical protein	171	Viruses	72.35
42	Phage protein	50	Pseudomonas aeruginosa SCV20265	100
43	restriction endonuclease subunit M	264	Viruses	99.24
44	tail length tape measure protein	1 102	Viruses	96.55
45	hypothetical protein	318	Pseudomonas aeruginosa NCGM2.S1	94.97
46	hypothetical protein	307	Viruses	89.9
47	hypothetical protein	568	Viruses	95.95
48	hypothetical protein	272	Viruses	95.96
49	tail assembly protein	76	Viruses	100
50	bacteriophage protein	736	Pseudomonas aeruginosa NCGM2.S1	98.5
51	hypothetical protein	281	Viruses	99.64
52	hypothetical protein	100	Viruses	100
53	hypothetical protein	72	Viruses	100
54	hypothetical protein	74	Viruses	97.3
- downstream flanking ORF: PA4642* or PA4849�
The island is integrated inside PAGI-34 in PA7790 and PA8281, and between the indicated genes in * PA11803 and � PA12117.
PAGI-36
- upstream flanking ORF: PA5149
ORF	PRODUCT	LENGTH (aa)	BEST HOMOLOGY HIT	IDENTITY (%)
1	integrase	401	Pseudomonas syringae pv. tomato DC3000	71
2	hypothetical protein	71	Azotobacter vinelandii CA6	65
3	hypothetical protein	115	Azotobacter vinelandii CA6	57.01
4	hypothetical protein	82	Pseudomonas aeruginosa NCGM2.S1	92.42
5	hypothetical protein	77	Pseudomonas aeruginosa NCGM2.S1	85.71
6	hypothetical protein	155	Pseudomonas stutzeri 19SMN4	73.2
7	hypothetical protein	341	Pseudomonas mosselii	39.65
8	hypothetical protein	66	Pseudomonas syringae pv. syringae B728a	57.35
9	hypothetical protein	75	Pseudomonas syringae pv. syringae B728a	57.35
- downstream flanking ORF: PA5150
PAGI-37
- upstream flanking ORF: PA5160
ORF	PRODUCT	LENGTH (aa)	BEST HOMOLOGY HIT	IDENTITY (%)
1	exonuclease SbcC	250	Pseudomonas aeruginosa PA7	94
2	P2 family phage major capsid protein	341	Pseudomonas aeruginosa PA7	98.53
3	phage transcriptional activator Ogr/delta	90	Pseudomonas aeruginosa PA7	87.78
4	hypothetical protein	97	Pseudomonas aeruginosa PA7	57.45
5	RNA helicase	595	Pseudomonas sp. TKP	54.77
6	DNA primase	336	Pseudomonas mosselii	50.76
7	hypothetical protein	188	Pseudomonas aeruginosa PA7	90.81
8	hypothetical protein	128	Pseudomonas aeruginosa PA7	78.12
9	hypothetical protein	75	Pseudomonas aeruginosa PA7	94.67
10	hypothetical protein	66	Pseudomonas aeruginosa PA7	72.73
11	integrase	442	Pseudomonas stutzeri DSM 4166	55.71
- downstream flanking ORF: PA5161
PAGI-38
- upstream flanking ORF: PA5459
ORF	PRODUCT	LENGTH (aa)	BEST HOMOLOGY HIT	IDENTITY (%)
1	hypothetical protein	195	Pseudomonas aeruginosa RP73	66.67
2	hypothetical protein	115	Cedecea sp. ND14b	31.63
3	hypothetical protein	88	Viruses	85.23
4	restriction endonuclease subunit M	267	Pseudomonas fluorescens F113	89.02
5	lipoprotein	86	Pseudomonas aeruginosa YL84	80.23
6	hypothetical protein	73	Pseudomonas aeruginosa YL84	80.23
7	lytic enzyme	209	Pseudomonas aeruginosa YL84	99.52
8	hypothetical protein	78	Pseudomonas aeruginosa YL84	100
9	hypothetical protein	586	Pseudomonas aeruginosa YL84	100
10	hypothetical protein	290	Pseudomonas aeruginosa M18	98.62
11	hypothetical protein	333	Pseudomonas aeruginosa RP73	100
12	hypothetical protein	1 183	Pseudomonas aeruginosa M18	99.92
13	hypothetical protein	136	Pseudomonas aeruginosa YL84	98.53
14	hypothetical protein	1 086	Pseudomonas aeruginosa RP73	98.99
15	hypothetical protein	146	Pseudomonas aeruginosa M18	100
16	hypothetical protein	248	Pseudomonas aeruginosa RP73	99.6
17	hypothetical protein	64	Pseudomonas aeruginosa RP73	93.75
18	hypothetical protein	145	Pseudomonas aeruginosa RP73	99.31
19	hypothetical protein	93	Pseudomonas aeruginosa RP73	100
20	elements of external origin	332	Pseudomonas aeruginosa YL84	98.19
21	hypothetical protein	211	Pseudomonas aeruginosa YL84	97.16
22	ATP-dependent Clp protease ClpP	390	Pseudomonas aeruginosa YL84	97.95
23	portal protein	488	Pseudomonas aeruginosa YL84	99.18
24	preprotein translocase subunit SecA	74	Pseudomonas aeruginosa YL84	91.89
25	terminase	671	Pseudomonas aeruginosa YL84	74.07
26	terminase small subunit	196	Pseudomonas fulva	62.44
27	hypothetical protein	245	Pseudomonas aeruginosa YL84	98.78
28	hypothetical protein	96	Pseudomonas aeruginosa YL84	98.91
29	hypothetical protein	121	Pseudomonas aeruginosa YL84	100
30	DNA primase	912	Pseudomonas aeruginosa YL84	80.49
31	MULTISPECIES: repressor, PtrB	80	Pseudomonas aeruginosa YL84	75.71
32	hypothetical protein	166	Pseudomonas aeruginosa YL84	87.35
33	hypothetical protein	67	Yersinia pseudotuberculosis 1	40
34	hypothetical protein	225	Pseudomonas fluorescens F113	58.52
35	hypothetical protein	69	Pseudomonas aeruginosa YL84	76.81
36	hypothetical protein	102	Pseudomonas aeruginosa YL84	96
37	(GenBank) deoxynucleotide monophosphate kinase	189	Pseudomonas aeruginosa YL84	95.77
38	hypothetical protein	94	Pseudomonas aeruginosa YL84	96.81
39	hypothetical protein	122	Pseudomonas aeruginosa YL84	92.31
40	(GenBank) transcriptional regulator	78	Pseudomonas aeruginosa YL84	100
41	prophage PssSM-02	115	Pseudomonas fulva	65.79
42	prophage PssSM-02	269	Pseudomonas syringae pv. syringae B728a	50.19
43	hypothetical protein	244	Pseudomonas aeruginosa YL84	94.67
44	phosphohydrolase	181	Pseudomonas aeruginosa YL84	98.34
45	integrase	400	Pseudomonas stutzeri 19SMN4	74
- downstream flanking ORF: PA5460
PAGI-39
- upstream flanking ORF: PA5566
ORF	PRODUCT	LENGTH (aa)	BEST HOMOLOGY HIT	IDENTITY (%)
1	hypothetical protein	388	Sphingomonas sp. MM-1	89.95
2	integrase	287	Azotobacter vinelandii CA6	88.81
3	toxin Fic	347	Marinomonas sp. MWYL1	80.54
4	DEAD/DEAH box helicase	1 033	Pseudomonas balearica	87.32
5	anticodon nuclease	380	Azotobacter chroococcum	77.95
6	restriction endonuclease	438	Micromonospora sp. L5	55.17
7	type I restriction endonuclease	518	Azotobacter chroococcum	86.46
8	transcriptional regulator, MarR family	71	Castellaniella defragrans	98.59
9	integrase	396	Castellaniella defragrans	92.42
- downstream flanking ORF: PA5567
PAGI-40
- upstream flanking ORF: PA1428
ORF	PRODUCT	LENGTH (aa)	BEST HOMOLOGY HIT	IDENTITY (%)
1	hypothetical protein	471	Pseudomonas aeruginosa PA7	92.99
2	arylsulfatase	562	Pseudomonas aeruginosa PA7	96.09
3	TPR domain-containing protein	721	Pseudomonas aeruginosa PA7	87.48
4	Rieske (2Fe-2S) protein	113	Pseudomonas aeruginosa PA7	88.29
5	hypothetical protein	103	Pseudomonas aeruginosa PA7	84.47
6	3'-RNA processing protein	296	Pseudomonas aeruginosa PA7	87.16
7	Maleylacetate reductase	355	Pseudomonas aeruginosa PA7	94.37
8	aldehyde dehydrogenase	487	Pseudomonas aeruginosa PA7	96.51
9	hydroquinone dioxygenase large subunit	339	Pseudomonas aeruginosa PA7	97.05
10	hydroquinone dioxygenase small subunit	163	Pseudomonas aeruginosa PA7	93.25
11	LysR family transcriptional regulator	309	Pseudomonas aeruginosa PA7	97.73
- downstream flanking ORF: PA1425
