# Supplementary material for: Intraclonal Genome Stability of the Metallo-β-lactamase SPM-1-producing Pseudomonas aeruginosa ST277, an Endemic Clone Disseminated in Brazilian Hospitals
Source: Front Microbiol. 2016 Dec 5;7:1946. doi: 10.3389/fmicb.2016.01946 (PMC5136561; doi:10.3389/fmicb.2016.01946)
Supplement: Supplementary file 8 [file Table8.CSV]

Table S8. Complete description of insertion sequences in the six SPM-1-producing P. aeruginosa.
ISOLATE	REPEAT	FAMILY	GROUP	START	END	STRAND	LENGTH	STATUS	IR	DR	TIR5'	TIR3'
PA1088	IS222	IS3	IS3	6 981	8 217	+	1 237	Complete	25/25	-	TGTAGTGGTCTACTGATCCCGGACA	TGTAGTGGTCAACCCATCCCGGACA
PA1088	ISAs31-like	IS3	IS3	287 465	288 643	-	1 179	New	-	-	-	-
PA1088	IS222	IS3	IS3	632 060	634 747	-	2 688	Complete	25/25	-	TGTAGTGGTCAACCCATCCCGGACA	TGTAGTGGTCTACTGATCCCGGACA
PA1088	ISPa37	IS30	-	632 353	633 806	+	1 454	Complete	28/28	-	GGGTGCATTCAACCGGTCGTTGCAACAC	GGGTGGATTCAATCGGCCGTCGCAACAC
PA1088	ISShes11-like	Tn3	-	1 383 054	1 384 777	-	1 724	Incomplete	-	-	-	-
PA1088	ISPa32	IS3	IS407	1 968 617	1 969 822	+	1 206	Complete	24/23	-	TGACCTGCTCCCCGATTTCAGTAC	TGACCTGCCCCCAGTTTTAGTAC
PA1088	TPA1	-	-	2 456 780	2 457 481	+	702	New	-	-	-	-
PA1088	TPA5	-	-	2 662 231	2 663 094	-	864	New	-	-	-	-
PA1088	ISPa21	IS110	IS1111	2 674 406	2 675 770	-	1 365	Complete	13/13	-	ATGGACTCTCCCC	ATGGACTCTCCCC
PA1088	CR4	-	-	2 677 188	2 679 006	+	1 819	New	-	-	-	-
PA1088	CR4	-	-	2 682 959	2 684 777	+	1 819	New	-	-	-	-
PA1088	IS5564	IS481	-	2 686 116	2 688 467	-	2 352	Incomplete	-	-	-	-
PA1088	TPA5	-	-	2 688 515	2 689 378	-	864	New	-	-	-	-
PA1088	CR4	-	-	2 875 880	2 878 220	+	2 341	New	-	-	-	-
PA1088	CR4	-	-	2 879 254	2 881 594	+	2 341	New	-	-	-	-
PA1088	TPA2	-	-	2 887 911	2 888 444	-	534	New	-	-	-	-
PA1088	ISCARN33	IS5	IS427	2 892 026	2 892 804	+	779	Incomplete	-	-	-	-
PA1088	ISPal1-like	IS5	IS427	2 926 729	2 927 675	+	947	Complete	14/14	TA	GGCTCTGTACGAAA	GGCTCTGTACGAAA
PA1088	TnAzs17-like	Tn3	-	3 216 288	3 216 851	-	564	Fragment	-	-	-	-
PA1088	ISPa6	ISNCY	-	4 523 856	4 525 167	+	1 312	Complete	-	-	-	-
PA1088	ISPa2	ISNCY	-	4 529 136	4 529 919	+	788	Complete	-	CTTGC	-	-
PA1088	ISPa32	IS3	IS407	4 704 057	4 705 292	-	1 236	Complete	23/24	-	TGACCTGCCCCCAGTTTTAGTACC	TGACCTGCTCCCCGATTTCAGTACC
PA1088	TPA3	-	-	4 707 992	4 708 279	-	288	New	-	-	-	-
PA1088	IS222	IS3	IS3	4 710 983	4 712 218	+	1 236	Complete	25/25	-	TGTAGTGGTCTACTGATCCCGGACA	TGTAGTGGTCAACCCATCCCGGACA
PA1088	ISPa32	IS3	IS407	5 446 355	5 447 590	+	1 236	Complete	24/23	-	TGACCTGCTCCCCGATTTCAGTACC	TGACCTGCCCCCAGTTTTAGTACC
PA1088	IS222	IS3	IS3	5 473 115	5 474 350	+	1 236	Complete	25/25	-	TGTAGTGGTCTACTGATCCCGGACA	TGTAGTGGTCAACCCATCCCGGACA
PA1088	TPA4	-	-	5 519 313	5 520 545	+	1 233	New	-	-	-	-
PA3448	IS222	IS3	IS3	3 400 019	3 401 255	+	1 237	Complete	25/25	-	TGTAGTGGTCTACTGATCCCGGACA	TGTAGTGGTCAACCCATCCCGGACA
PA3448	ISAs31-like	IS3	IS3	3 680 515	3 681 693	-	1 179	New	-	-	-	-
PA3448	IS222	IS3	IS3	4 025 099	4 027 786	-	2 688	Complete	25/25	-	TGTAGTGGTCAACCCATCCCGGACA	TGTAGTGGTCTACTGATCCCGGACA
PA3448	ISPa37	IS30	-	4 025 392	4 026 845	+	1 454	Complete	28/28	-	GGGTGCATTCAACCGGTCGTTGCAACAC	GGGTGGATTCAATCGGCCGTCGCAACAC
PA3448	TPA4	-	-	4 500 543	4 501 775	-	1 233	New	-	-	-	-
PA3448	ISShes11-like	Tn3	-	4 887 511	4 889 234	+	1 724	Incomplete	-	-	-	-
PA3448	ISPa32	IS3	IS407	5 473 074	5 474 279	+	1 206	Complete	24/23	-	TGACCTGCTCCCCGATTTCAGTAC	TGACCTGCCCCCAGTTTTAGTAC
PA3448	TPA1	-	-	5 961 237	5 961 938	+	702	New	-	-	-	-
PA3448	TPA5	-	-	6 166 688	6 167 551	-	864	New	-	-	-	-
PA3448	ISPa21	IS110	IS1111	6 178 863	6 180 227	-	1 365	Complete	13/13	-	ATGGACTCTCCCC	ATGGACTCTCCCC
PA3448	IS5564	IS481	-	6 181 715	6 184 066	-	2 352	Incomplete	-	-	-	-
PA3448	TPA5	-	-	6 184 114	6 184 977	-	864	New	-	-	-	-
PA3448	CR4	-	-	6 371 485	6 373 825	+	2 341	New	-	-	-	-
PA3448	CR4	-	-	6 374 859	6 377 199	+	2 341	New	-	-	-	-
PA3448	CR4	-	-	6 381 785	6 384 125	+	2 341	New	-	-	-	-
PA3448	CR4	-	-	6 385 159	6 387 499	+	2 341	New	-	-	-	-
PA3448	TPA2	-	-	6 393 816	6 394 349	-	947	New	-	-	-	-
PA3448	ISCARN33	IS5	IS427	6 397 931	6 398 709	+	779	Incomplete	-	-	-	-
PA3448	ISPal1-like	IS5	IS427	6 432 634	6 433 580	+	947	Complete	14/14	TA	GGCTCTGTACGAAA	GGCTCTGTACGAAA
PA3448	TnAzs17-like	Tn3	-	6 721 854	6 722 417	-	564	Fragment	-	-	-	-
PA3448	ISPa6	ISNCY	-	1 232 320	1 233 631	+	1 312	Complete	-	-	-	-
PA3448	ISPa2	ISNCY	-	1 237 600	1 238 383	+	788	Complete	-	CTTGC	-	-
PA3448	ISPa32	IS3	IS407	1 412 521	1 413 756	-	1 236	Complete	23/24	-	TGACCTGCCCCCAGTTTTAGTACC	TGACCTGCTCCCCGATTTCAGTACC
PA3448	TPA3	-	-	1 416 456	1 416 743	-	288	New	-	-	-	-
PA3448	IS222	IS3	IS3	1 419 447	1 420 682	+	1 236	Complete	25/25	-	TGTAGTGGTCTACTGATCCCGGACA	TGTAGTGGTCAACCCATCCCGGACA
PA3448	ISPa32	IS3	IS407	2 154 818	2 156 053	+	1 236	Complete	24/23	-	TGACCTGCTCCCCGATTTCAGTACC	TGACCTGCCCCCAGTTTTAGTACG
PA3448	IS222	IS3	IS3	2 181 578	2 182 813	+	1 236	Complete	25/25	-	TGTAGTGGTCTACTGATCCCGGACA	TGTAGTGGTCAACCCATCCCGGACA
PA7790	IS222	IS3	IS3	6 981	8 217	+	1 237	Complete	25/25	-	TGTAGTGGTCTACTGATCCCGGACA	TGTAGTGGTCAACCCATCCCGGACA
PA7790	ISAs31-like	IS3	IS3	287 471	288 649	-	1 179	New	-	-	-	-
PA7790	IS222	IS3	IS3	632 066	634 753	-	2 688	Complete	25/25	-	TGTAGTGGTCAACCCATCCCGGACA	TGTAGTGGTCTACTGATCCCGGACA
PA7790	ISPa37	IS30	-	632 359	633 812	+	1 454	Complete	28/28	-	GGGTGCATTCAACCGGTCGTTGCAACAC	GGGTGGATTCAATCGGCCGTCGCAACAC
PA7790	ISShes11-like	Tn3	-	1 413 783	1 415 506	-	1 724	Incomplete	-	-	-	-
PA7790	ISPa32	IS3	IS407	1 999 346	2 000 551	+	1 206	Complete	24/23	-	TGACCTGCTCCCCGATTTCAGTAC	TGACCTGCCCCCAGTTTTAGTAC
PA7790	TPA1	-	-	2 487 509	2 488 210	+	702	New	-	-	-	-
PA7790	TPA5	-	-	2 692 960	2 693 823	-	864	New	-	-	-	-
PA7790	ISPa21	IS110	IS1111	2 705 135	2 706 499	-	1 365	Complete	13/13	-	ATGGACTCTCCCC	ATGGACTCTCCCC
PA7790	CR4	-	-	2 707 917	2 709 735	+	1 819	New	-	-	-	-
PA7790	IS5564	IS481	-	2 711 074	2 713 425	-	2 352	Incomplete	-	-	-	-
PA7790	TPA5	-	-	2 713 473	2 714 336	-	864	New	-	-	-	-
PA7790	CR4	-	-	2 950 731	2 953 071	+	2 341	New	-	-	-	-
PA7790	CR4	-	-	2 954 105	2 956 445	+	2 341	New	-	-	-	-
PA7790	TPA2	-	-	2 962 762	2 963 295	-	534	New	-	-	-	-
PA7790	ISCARN33	IS5	IS427	2 966 877	2 967 655	+	779	Incomplete	-	-	-	-
PA7790	ISPal1-like	IS5	IS427	3 001 580	3 002 526	+	947	Complete	14/14	TA	GGCTCTGTACGAAA	GGCTCTGTACGAAA
PA7790	TnAzs17-like	Tn3	-	3 216 288	3 216 851	-	564	Fragment	-	-	-	-
PA7790	TPA4	-	-	3 308 338	3 307 106	-	1 233	New	-	-	-	-
PA7790	ISPa6	ISNCY	-	4 635 393	4 636 704	+	1 312	Complete	-	-	-	-
PA7790	ISPa2	ISNCY	-	4 640 673	4 641 456	+	788	Complete	-	CTTGC	-	-
PA7790	ISPa32	IS3	IS407	4 863 869	4 865 104	-	1 236	Complete	23/24	-	TGACCTGCCCCCAGTTTTAGTACC	TGACCTGCTCCCCGATTTCAGTACC
PA7790	TPA3	-	-	4 867 804	4 868 091	-	288	New	-	-	-	-
PA7790	IS222	IS3	IS3	4 870 795	4 872 030	+	1 236	Complete	25/25	-	TGTAGTGGTCTACTGATCCCGGACA	TGTAGTGGTCAACCCATCCCGGACA
PA7790	ISBmu11	IS3	IS150	5 260 992	5 262 588	+	1 597	Complete	-	-	-	-
PA7790	ISThsp10	IS21	-	5 262 715	5 265 057	-	2 343	Incomplete	-	-	-	-
PA7790	ISPa32	IS3	IS407	5 738 523	5 739 758	+	1 236	Complete	24/23	-	TGACCTGCTCCCCGATTTCAGTACC	TGACCTGCCCCCAGTTTTAGTACC
PA7790	IS222	IS3	IS3	5 765 283	5 766 518	+	1 236	Complete	25/25	-	TGTAGTGGTCTACTGATCCCGGACA	TGTAGTGGTCAACCCATCCCGGACA
PA8281	IS222	IS3	IS3	6 981	8 217	+	1 237	Complete	25/25	-	TGTAGTGGTCTACTGATCCCGGACA	TGTAGTGGTCAACCCATCCCGGACA
PA8281	ISAs31-like	IS3	IS3	287 465	288 643	-	1 179	New	-	-	-	-
PA8281	IS222	IS3	IS3	632 060	634 747	-	2 688	Complete	25/25	-	TGTAGTGGTCAACCCATCCCGGACA	TGTAGTGGTCTACTGATCCCGGACA
PA8281	ISPa37	IS30	-	632 353	633 806	+	1 454	Complete	28/28	-	GGGTGCATTCAACCGGTCGTTGCAACAC	GGGTGGATTCAATCGGCCGTCGCAACAC
PA8281	ISShes11-like	Tn3	-	1 413 778	1 415 501	+	1 724	Incomplete	-	-	-	-
PA8281	ISPa32	IS3	IS407	1 999 341	2 000 326	+	1 206	Complete	24/23	-	TGACCTGCTCCCCGATTTCAGTAC	TGACCTGCCCCCAGTTTTAGTAC
PA8281	IS222	IS3	IS3	2 374 337	2 375 572	-	1 236	Complete	25/25	-	TGTAGTGGTCAACCCATCCCGGACA	TGTAGTGGTCTACTGATCCCGGACA
PA8281	TPA1	-	-	2 488 761	2 489 462	+	702	New	-	-	-	-
PA8281	TPA5	-	-	2 694 212	2 695 075	-	864	New	-	-	-	-
PA8281	ISPa21	IS110	IS1111	2 706 387	2 707 751	-	1 365	Complete	13/13	-	ATGGACTCTCCCC	ATGGACTCTCCCC
PA8281	CR4	-	-	2 709 169	2 710 987	+	1 819	New	-	-	-	-
PA8281	IS5564	IS481	-	2 712 326	2 714 677	-	2 352	Incomplete	-	-	-	-
PA8281	TPA5	-	-	2 714 725	2 715 588	-	864	New	-	-	-	-
PA8281	CR4	-	-	2 955 590	2 957 930	+	2 341	New	-	-	-	-
PA8281	CR4	-	-	2 958 964	2 961 304	+	2 341	New	-	-	-	-
PA8281	CR4	-	-	2 965 890	2 968 230	+	2 341	New	-	-	-	-
PA8281	CR4	-	-	2 969 324	2 971 604	+	2 281	New	-	-	-	-
PA8281	TPA2	-	-	2 977 921	2 978 454	-	534	New	-	-	-	-
PA8281	ISCARN33	IS5	IS427	2 982 036	2 982 814	+	779	Incomplete	-	-	-	-
PA8281	ISPal1-like	IS5	IS427	3 020 343	3 021 289	+	947	Complete	14/14	TA	GGCTCTGTACGAAA	GGCTCTGTACGAAA
PA8281	TnAzs17-like	Tn3	-	3 309 901	3 310 464	-	564	Fragment	-	-	-	-
PA8281	TPA4	-	-	3 327 100	3 325 868	-	1 233	New	-	-	-	-
PA8281	ISPa6	ISNCY	-	4 661 333	4 662 644	+	1 312	Complete	-	-	-	-
PA8281	ISPa2	ISNCY	-	4 666 613	4 667 396	+	788	Complete	-	CTTGC	-	-
PA8281	ISPa32	IS3	IS407	4 841 534	4 842 769	-	1 236	Complete	23/24	-	TGACCTGCCCCCAGTTTTAGTACC	TGACCTGCTCCCCGATTTCAGTACC
PA8281	TPA3	-	-	4 845 469	4 845 756	-	288	New	-	-	-	-
PA8281	IS222	IS3	IS3	4 848 460	4 849 695	+	1 236	Complete	25/25	-	TGTAGTGGTCTACTGATCCCGGACA	TGTAGTGGTCAACCCATCCCGGACA
PA8281	ISBmu11	IS3	IS150	5 197 725	5 199 321	+	1 597	Complete	-	-	-	-
PA8281	ISThsp10	IS21	-	5 199 448	5 201 790	-	2 343	Incomplete	-	-	-	-
PA8281	ISPa32	IS3	IS407	5 675 256	5 676 491	+	1 236	Complete	24/23	-	TGACCTGCTCCCCGATTTCAGTACC	TGACCTGCCCCCAGTTTTAGTACC
PA8281	IS222	IS3	IS3	5 702 016	5 703 251	+	1 236	Complete	25/25	-	TGTAGTGGTCTACTGATCCCGGACA	TGTAGTGGTCAACCCATCCCGGACA
PA11803	IS222	IS3	IS3	6 981	8 217	+	1 237	Complete	25/25	-	TGTAGTGGTCTACTGATCCCGGACA	TGTAGTGGTCAACCCATCCCGGACA
PA11803	ISAs31-like	IS3	IS3	287 453	288 631	-	1 179	New	-	-	-	-
PA11803	IS222	IS3	IS3	632 053	634 740	-	2 688	Complete	25/25	-	TGTAGTGGTCAACCCATCCCGGACA	TGTAGTGGTCTACTGATCCCGGACA
PA11803	ISPa37	IS30	-	632 346	633 799	+	1 454	Complete	28/28	-	GGGTGCATTCAACCGGTCGTTGCAACAC	GGGTGGATTCAATCGGCCGTCGCAACAC
PA11803	ISShes11-like	Tn3	-	1 550 045	1 551 768	+	1 724	Incomplete	-	-	-	-
PA11803	ISPa32	IS3	IS407	2 135 594	2 136 799	+	1 206	Complete	24/23	-	TGACCTGCTCCCCGATTTCAGTAC	TGACCTGCCCCCAGTTTTAGTAC
PA11803	TPA1	-	-	2 623 754	2 624 455	+	702	New	-	-	-	-
PA11803	TPA5	-	-	2 829 205	2 830 068	-	864	New	-	-	-	-
PA11803	ISPa21	IS110	IS1111	2 841 380	2 842 744	-	1 365	Complete	13/13	-	ATGGACTCTCCCC	ATGGACTCTCCCC
PA11803	CR4	-	-	2 844 162	2 845 980	+	1 819	New	-	-	-	-
PA11803	CR4	-	-	2 849 933	2 851 751	+	1 819	New	-	-	-	-
PA11803	IS5564	IS481	-	2 853 090	2 855 441	-	2 352	Incomplete	-	-	-	-
PA11803	TPA5	-	-	2 855 489	2 856 352	-	864	New	-	-	-	-
PA11803	CR4	-	-	3 046 459	3 048 799	+	2 341	New	-	-	-	-
PA11803	CR4	-	-	3 049 833	3 052 173	+	2 341	New	-	-	-	-
PA11803	TPA2	-	-	3 058 490	3 059 023	-	534	New	-	-	-	-
PA11803	ISCARN33	IS5	IS427	3 062 605	3 063 383	+	779	Incomplete	-	-	-	-
PA11803	ISPal1-like	IS5	IS427	3 100 912	3 101 858	+	947	Complete	14/14	TA	GGCTCTGTACGAAA	GGCTCTGTACGAAA
PA11803	TnAzs17-like	Tn3	-	3 390 428	3 390 991	-	564	Fragment	-	-	-	-
PA11803	TPA4	-	-	3 406 395	3 407 627	-	1 233	New	-	-	-	-
PA11803	ISPa6	ISNCY	-	4 772 077	4 773 388	+	1 312	Complete	-	-	-	-
PA11803	ISPa2	ISNCY	-	4 777 357	4 778 140	+	788	Complete	-	CTTGC	-	-
PA11803	ISPa32	IS3	IS407	5 000 554	5 001 789	-	1 236	Complete	24/25	-	TGACCTGCCCCCAGTTTTAGTACC	TGACCTGCTCCCCGATTTCAGTACC
PA11803	TPA3	-	-	5 004 489	5 004 776	-	288	New	-	-	-	-
PA11803	IS222	IS3	IS3	5 007 480	5 008 715	+	1 236	Complete	25/25	-	TGTAGTGGTCTACTGATCCCGGACA	TGTAGTGGTCAACCCATCCCGGACA
PA11803	ISBmu11	IS3	IS150	5 396 185	5 397 781	+	1 579	Complete	-	-	-	-
PA11803	ISThsp10	IS21	-	5 397 908	5 400 250	-	2 343	Incomplete	-	-	-	-
PA12117	IS222	IS3	IS3	6 981	8 217	+	1 237	Complete	25/25	-	TGTAGTGGTCTACTGATCCCGGACA	TGTAGTGGTCAACCCATCCCGGACA
PA12117	ISAs31-like	IS3	IS3	287 470	288 648	-	1 179	New	-	-	-	-
PA12117	IS222	IS3	IS3	632 112	634 799	-	2 688	Complete	25/25	-	TGTAGTGGTCAACCCATCCCGGACA	TGTAGTGGTCTACTGATCCCGGACA
PA12117	ISPa37	IS30	-	632 405	633 858	+	1 454	Complete	28/28	-	GGGTGCATTCAACCGGTCGTTGCAACAC	GGGTGGATTCAATCGGCCGTCGCAACAC
PA12117	TPA4	-	-	1 076 838	1 078 070	-	1 233	New	-	-	-	-
PA12117	ISShes11-like	Tn3	-	1 419 615	1 421 338	+	1 724	Incomplete	-	-	-	-
PA12117	ISPa32	IS3	IS407	2 005 177	2 006 382	+	1 206	Complete	24/23	-	TGACCTGCTCCCCGATTTCAGTAC	TGACCTGCCCCCAGTTTTAGTAC
PA12117	TPA1	-	-	2 493 340	2 494 041	+	702	New	-	-	-	-
PA12117	TPA5	-	-	2 698 370	2 699 233	-	864	New	-	-	-	-
PA12117	ISPa21	IS110	IS1111	2 710 545	2 711 909	-	1 365	Complete	13/13	-	ATGGACTCTCCCC	ATGGACTCTCCCC
PA12117	CR4	-	-	2 713 327	2 715 145	+	1 819	New	-	-	-	-
PA12117	CR4	-	-	2 719 098	2 720 916	+	1 819	New	-	-	-	-
PA12117	IS5564	IS481	-	2 722 255	2 724 606	-	2 352	Incomplete	-	-	-	-
PA12117	TPA5	-	-	2 724 654	2 725 517	-	864	New	-	-	-	-
PA12117	CR4	-	-	2 912 019	2 914 359	+	2 341	New	-	-	-	-
PA12117	CR4	-	-	2 915 393	2 917 733	+	2 341	New	-	-	-	-
PA12117	TPA2	-	-	2 924 050	2 924 583	-	534	New	-	-	-	-
PA12117	ISCARN33	IS5	IS427	2 928 165	2 928 943	+	779	Incomplete	-	-	-	-
PA12117	ISPal1-like	IS5	IS427	2 962 868	2 963 814	+	947	Complete	14/14	TA	GGCTCTGTACGAAA	GGCTCTGTACGAAA
PA12117	TnAzs17-like	Tn3	-	3 252 426	3 252 989	-	564	Fragment	-	-	-	-
PA12117	ISPa6	ISNCY	-	1 232 254	1 233 565	+	1 312	Complete	-	-	-	-
PA12117	ISPa2	ISNCY	-	1 237 534	1 238 317	+	788	Complete	-	CTTGC	-	-
PA12117	ISPa32	IS3	IS407	1 412 455	1 413 690	-	1 236	Complete	24/25	-	TGACCTGCCCCCAGTTTTAGTACC	TGACCTGCTCCCCGATTTCAGTACC
PA12117	TPA3	-	-	1 416 390	1 416 677	-	288	New	-	-	-	-
PA12117	IS222	IS3	IS3	1 419 381	1 420 616	+	1 236	Complete	25/25	-	TGTAGTGGTCTACTGATCCCGGACA	TGTAGTGGTCAACCCATCCCGGACA
