# Supplementary material for: Intraclonal Genome Stability of the Metallo-β-lactamase SPM-1-producing Pseudomonas aeruginosa ST277, an Endemic Clone Disseminated in Brazilian Hospitals
Source: Front Microbiol. 2016 Dec 5;7:1946. doi: 10.3389/fmicb.2016.01946 (PMC5136561; doi:10.3389/fmicb.2016.01946)
Supplement: Supplementary file 9 [file Table9.CSV]

Table S9. Number of SNPs separated by class and isolate.
Isolate	Class
	Intergenic	Synonymous Coding	Synonymous Stop	Non Synonymous Coding	Non Synonymous Start	Start Lost	Stop Gained	Stop Lost	Total
PA1088	507	418	3	274	1	2	0	2	1 207
PA3448	527	461	0	248	1	0	1	3	1 241
PA7790	495	460	3	282	1	2	2	4	1 249
PA8281	505	429	3	267	1	3	1	1	1 210
PA11803	560	772	4	355	1	1	1	3	1 697
PA12117	533	426	3	259	0	1	1	3	1 226
