# Supplementary material for: Intraclonal Genome Stability of the Metallo-β-lactamase SPM-1-producing Pseudomonas aeruginosa ST277, an Endemic Clone Disseminated in Brazilian Hospitals
Source: Front Microbiol. 2016 Dec 5;7:1946. doi: 10.3389/fmicb.2016.01946 (PMC5136561; doi:10.3389/fmicb.2016.01946)
Supplement: Supplementary file 10 [file Table10.CSV]

Table S10. SNPs description using PAO1 strain as the reference genome.
ISOLATE	POSITION	REFERENCE	ALTERNATIVE	CLASS	TYPE	CODONS REFERENCE/ALTERNATIVE	AA CHANGE AND POSITION	PARENT	PRODUCT	PROTEIN ID	COVERAGE	MAP QUALITY
PA7790	3	T	G	intergenic	*	*	*	*	*	*	15	41.08
PA1088	6 701	C	G	intergenic	*	*	*	*	*	*	24	41.1
PA3448	6 701	C	G	intergenic	*	*	*	*	*	*	10	44.69
PA7790	6 701	C	G	intergenic	*	*	*	*	*	*	14	41.01
PA11803	6 701	C	T	intergenic	*	*	*	*	*	*	14	41.58
PA12117	6 701	C	G	intergenic	*	*	*	*	*	*	16	42.18
PA1088	6 706	G	A	intergenic	*	*	*	*	*	*	14	40.73
PA12117	6 706	G	A	intergenic	*	*	*	*	*	*	12	40.51
PA8281	6 865	C	G	intergenic	*	*	*	*	*	*	11	46.69
PA1088	6 870	C	G	intergenic	*	*	*	*	*	*	16	41.01
PA11803	6 870	C	G	intergenic	*	*	*	*	*	*	12	41.46
PA12117	6 870	C	G	intergenic	*	*	*	*	*	*	11	41.46
PA1088	6 908	G	T	intergenic	*	*	*	*	*	*	49	41.28
PA3448	6 908	G	T	intergenic	*	*	*	*	*	*	35	42.32
PA7790	6 908	G	T	intergenic	*	*	*	*	*	*	36	44.01
PA8281	6 908	G	T	intergenic	*	*	*	*	*	*	46	43.23
PA11803	6 908	G	T	intergenic	*	*	*	*	*	*	42	41.8
PA12117	6 908	G	T	intergenic	*	*	*	*	*	*	26	41.39
PA1088	41 309	G	A	non_synonymous_coding	MISSENSE	gGc/gAc	G66D	gene40	hypothetical_protein	NP_248730.1	39	41.85
PA3448	41 309	G	A	non_synonymous_coding	MISSENSE	gGc/gAc	G66D	gene40	hypothetical_protein	NP_248730.1	46	41.62
PA8281	41 309	G	A	non_synonymous_coding	MISSENSE	gGc/gAc	G66D	gene40	hypothetical_protein	NP_248730.1	45	41.7
PA1088	41 366	G	A	non_synonymous_coding	MISSENSE	gGc/gAc	G85D	gene40	hypothetical_protein	NP_248730.1	18	41.89
PA3448	41 366	G	A	non_synonymous_coding	MISSENSE	gGc/gAc	G85D	gene40	hypothetical_protein	NP_248730.1	14	41.44
PA7790	41 366	G	A	non_synonymous_coding	MISSENSE	gGc/gAc	G85D	gene40	hypothetical_protein	NP_248730.1	15	41.61
PA8281	41 366	G	A	non_synonymous_coding	MISSENSE	gGc/gAc	G85D	gene40	hypothetical_protein	NP_248730.1	12	41.84
PA11803	41 366	G	A	non_synonymous_coding	MISSENSE	gGc/gAc	G85D	gene40	hypothetical_protein	NP_248730.1	26	41.55
PA12117	41 366	G	A	non_synonymous_coding	MISSENSE	gGc/gAc	G85D	gene40	hypothetical_protein	NP_248730.1	18	41.67
PA1088	44 145	C	G	non_synonymous_coding	MISSENSE	gCc/gGc	A411G	gene41	hemagglutinin	NP_248731.1	39	41.55
PA3448	44 145	C	G	non_synonymous_coding	MISSENSE	gCc/gGc	A411G	gene41	hemagglutinin	NP_248731.1	32	41.45
PA7790	44 145	C	G	non_synonymous_coding	MISSENSE	gCc/gGc	A411G	gene41	hemagglutinin	NP_248731.1	39	41.6
PA8281	44 145	C	G	non_synonymous_coding	MISSENSE	gCc/gGc	A411G	gene41	hemagglutinin	NP_248731.1	30	41.54
PA11803	44 145	C	G	non_synonymous_coding	MISSENSE	gCc/gGc	A411G	gene41	hemagglutinin	NP_248731.1	44	41.78
PA12117	44 145	C	G	non_synonymous_coding	MISSENSE	gCc/gGc	A411G	gene41	hemagglutinin	NP_248731.1	28	41.79
PA1088	44 149	G	A	synonymous_coding	SILENT	ggG/ggA	G412	gene41	hemagglutinin	NP_248731.1	41	41.57
PA3448	44 149	G	A	synonymous_coding	SILENT	ggG/ggA	G412	gene41	hemagglutinin	NP_248731.1	32	41.45
PA7790	44 149	G	A	synonymous_coding	SILENT	ggG/ggA	G412	gene41	hemagglutinin	NP_248731.1	44	41.64
PA8281	44 149	G	A	synonymous_coding	SILENT	ggG/ggA	G412	gene41	hemagglutinin	NP_248731.1	30	41.54
PA11803	44 149	G	A	synonymous_coding	SILENT	ggG/ggA	G412	gene41	hemagglutinin	NP_248731.1	44	41.78
PA12117	44 149	G	A	synonymous_coding	SILENT	ggG/ggA	G412	gene41	hemagglutinin	NP_248731.1	29	41.8
PA3448	44 170	C	A	synonymous_coding	SILENT	ggC/ggA	G419	gene41	hemagglutinin	NP_248731.1	40	41.41
PA8281	44 170	C	A	synonymous_coding	SILENT	ggC/ggA	G419	gene41	hemagglutinin	NP_248731.1	45	41.56
PA12117	44 170	C	A	synonymous_coding	SILENT	ggC/ggA	G419	gene41	hemagglutinin	NP_248731.1	36	41.73
PA7790	51 469	T	C	synonymous_coding	SILENT	gaT/gaC	D2852	gene41	hemagglutinin	NP_248731.1	14	43.09
PA8281	51 469	T	C	synonymous_coding	SILENT	gaT/gaC	D2852	gene41	hemagglutinin	NP_248731.1	10	40.61
PA11803	51 469	T	C	synonymous_coding	SILENT	gaT/gaC	D2852	gene41	hemagglutinin	NP_248731.1	10	40.41
PA1088	51 475	G	C	synonymous_coding	SILENT	acG/acC	T2854	gene41	hemagglutinin	NP_248731.1	11	41.28
PA3448	51 475	G	C	synonymous_coding	SILENT	acG/acC	T2854	gene41	hemagglutinin	NP_248731.1	12	41.18
PA7790	51 475	G	C	synonymous_coding	SILENT	acG/acC	T2854	gene41	hemagglutinin	NP_248731.1	15	42.9
PA8281	51 475	G	C	synonymous_coding	SILENT	acG/acC	T2854	gene41	hemagglutinin	NP_248731.1	11	40.74
PA11803	51 475	G	C	synonymous_coding	SILENT	acG/acC	T2854	gene41	hemagglutinin	NP_248731.1	13	40.78
PA1088	51 476	C	G	non_synonymous_coding	MISSENSE	Ctt/Gtt	L2855V	gene41	hemagglutinin	NP_248731.1	11	41.28
PA3448	51 476	C	G	non_synonymous_coding	MISSENSE	Ctt/Gtt	L2855V	gene41	hemagglutinin	NP_248731.1	12	41.18
PA7790	51 476	C	G	non_synonymous_coding	MISSENSE	Ctt/Gtt	L2855V	gene41	hemagglutinin	NP_248731.1	15	42.9
PA8281	51 476	C	G	non_synonymous_coding	MISSENSE	Ctt/Gtt	L2855V	gene41	hemagglutinin	NP_248731.1	11	40.74
PA11803	51 476	C	G	non_synonymous_coding	MISSENSE	Ctt/Gtt	L2855V	gene41	hemagglutinin	NP_248731.1	13	40.78
PA1088	51 478	T	G	synonymous_coding	SILENT	ctT/ctG	L2855	gene41	hemagglutinin	NP_248731.1	11	41.28
PA3448	51 478	T	G	synonymous_coding	SILENT	ctT/ctG	L2855	gene41	hemagglutinin	NP_248731.1	13	41.24
PA7790	51 478	T	G	synonymous_coding	SILENT	ctT/ctG	L2855	gene41	hemagglutinin	NP_248731.1	18	42.75
PA8281	51 478	T	G	synonymous_coding	SILENT	ctT/ctG	L2855	gene41	hemagglutinin	NP_248731.1	11	40.74
PA11803	51 478	T	G	synonymous_coding	SILENT	ctT/ctG	L2855	gene41	hemagglutinin	NP_248731.1	14	40.87
PA1088	51 481	G	C	synonymous_coding	SILENT	cgG/cgC	R2856	gene41	hemagglutinin	NP_248731.1	14	41.3
PA3448	51 481	G	C	synonymous_coding	SILENT	cgG/cgC	R2856	gene41	hemagglutinin	NP_248731.1	14	41.15
PA7790	51 481	G	C	synonymous_coding	SILENT	cgG/cgC	R2856	gene41	hemagglutinin	NP_248731.1	18	42.75
PA8281	51 481	G	C	synonymous_coding	SILENT	cgG/cgC	R2856	gene41	hemagglutinin	NP_248731.1	11	40.74
PA11803	51 481	G	C	synonymous_coding	SILENT	cgG/cgC	R2856	gene41	hemagglutinin	NP_248731.1	15	40.81
PA1088	51 486	C	G	non_synonymous_coding	MISSENSE	aCc/aGc	T2858S	gene41	hemagglutinin	NP_248731.1	17	41.31
PA3448	51 486	C	G	non_synonymous_coding	MISSENSE	aCc/aGc	T2858S	gene41	hemagglutinin	NP_248731.1	14	41.15
PA7790	51 486	C	G	non_synonymous_coding	MISSENSE	aCc/aGc	T2858S	gene41	hemagglutinin	NP_248731.1	21	42.55
PA8281	51 486	C	G	non_synonymous_coding	MISSENSE	aCc/aGc	T2858S	gene41	hemagglutinin	NP_248731.1	11	40.74
PA11803	51 486	C	G	non_synonymous_coding	MISSENSE	aCc/aGc	T2858S	gene41	hemagglutinin	NP_248731.1	20	41.11
PA12117	51 486	C	G	non_synonymous_coding	MISSENSE	aCc/aGc	T2858S	gene41	hemagglutinin	NP_248731.1	12	42.44
PA1088	53 071	A	G	synonymous_coding	SILENT	ggA/ggG	G3386	gene41	hemagglutinin	NP_248731.1	17	41.19
PA3448	53 071	A	G	synonymous_coding	SILENT	ggA/ggG	G3386	gene41	hemagglutinin	NP_248731.1	19	40.75
PA7790	53 071	A	G	synonymous_coding	SILENT	ggA/ggG	G3386	gene41	hemagglutinin	NP_248731.1	17	40.72
PA8281	53 071	A	G	synonymous_coding	SILENT	ggA/ggG	G3386	gene41	hemagglutinin	NP_248731.1	22	40.74
PA11803	53 071	A	G	synonymous_coding	SILENT	ggA/ggG	G3386	gene41	hemagglutinin	NP_248731.1	30	40.88
PA12117	53 071	A	G	synonymous_coding	SILENT	ggA/ggG	G3386	gene41	hemagglutinin	NP_248731.1	14	40.73
PA1088	53 083	C	G	synonymous_coding	SILENT	acC/acG	T3390	gene41	hemagglutinin	NP_248731.1	10	40.81
PA3448	53 083	C	G	synonymous_coding	SILENT	acC/acG	T3390	gene41	hemagglutinin	NP_248731.1	14	40.44
PA7790	53 083	C	G	synonymous_coding	SILENT	acC/acG	T3390	gene41	hemagglutinin	NP_248731.1	11	40.19
PA8281	53 083	C	G	synonymous_coding	SILENT	acC/acG	T3390	gene41	hemagglutinin	NP_248731.1	17	40.72
PA11803	53 083	C	G	synonymous_coding	SILENT	acC/acG	T3390	gene41	hemagglutinin	NP_248731.1	22	40.65
PA3448	53 089	A	G	synonymous_coding	SILENT	ccA/ccG	P3392	gene41	hemagglutinin	NP_248731.1	11	40.56
PA8281	53 089	A	G	synonymous_coding	SILENT	ccA/ccG	P3392	gene41	hemagglutinin	NP_248731.1	12	40.51
PA11803	53 089	A	G	synonymous_coding	SILENT	ccA/ccG	P3392	gene41	hemagglutinin	NP_248731.1	19	40.54
PA3448	53 092	T	G	synonymous_coding	SILENT	gtT/gtG	V3393	gene41	hemagglutinin	NP_248731.1	10	40.61
PA11803	53 092	T	G	synonymous_coding	SILENT	gtT/gtG	V3393	gene41	hemagglutinin	NP_248731.1	14	40.15
PA1088	56 102	C	T	intergenic	*	*	*	*	*	*	11	40.37
PA7790	56 102	C	T	intergenic	*	*	*	*	*	*	12	40.51
PA8281	56 102	C	T	intergenic	*	*	*	*	*	*	11	40.92
PA11803	56 102	C	T	intergenic	*	*	*	*	*	*	15	40.68
PA1088	56 119	A	G	intergenic	*	*	*	*	*	*	27	40.83
PA3448	56 119	A	G	intergenic	*	*	*	*	*	*	10	40.2
PA7790	56 119	A	G	intergenic	*	*	*	*	*	*	25	40.89
PA8281	56 119	A	G	intergenic	*	*	*	*	*	*	29	41.12
PA11803	56 119	A	G	intergenic	*	*	*	*	*	*	27	40.68
PA12117	56 119	A	G	intergenic	*	*	*	*	*	*	16	40.76
PA8281	68 639	A	G	intergenic	*	*	*	*	*	*	45	41.39
PA7790	68 712	C	G	intergenic	*	*	*	*	*	*	21	40.68
PA12117	68 712	C	G	intergenic	*	*	*	*	*	*	12	46.43
PA3448	68 714	T	G	intergenic	*	*	*	*	*	*	10	40.2
PA7790	68 714	T	G	intergenic	*	*	*	*	*	*	21	40.68
PA7790	68 718	A	T	intergenic	*	*	*	*	*	*	11	40.37
PA8281	68 718	A	T	intergenic	*	*	*	*	*	*	11	40.37
PA1088	69 531	T	A	intergenic	*	*	*	*	*	*	21	40.39
PA7790	69 531	T	G	intergenic	*	*	*	*	*	*	12	42.32
PA11803	69 531	T	G	intergenic	*	*	*	*	*	*	12	41.18
PA12117	69 531	T	G	intergenic	*	*	*	*	*	*	10	42.77
PA1088	69 536	C	T	intergenic	*	*	*	*	*	*	25	40.49
PA7790	69 536	C	T	intergenic	*	*	*	*	*	*	15	44.12
PA8281	69 536	C	T	intergenic	*	*	*	*	*	*	13	40.63
PA11803	69 536	C	T	intergenic	*	*	*	*	*	*	17	41.42
PA12117	69 536	C	T	intergenic	*	*	*	*	*	*	13	43.76
PA3448	111 345	A	G	non_synonymous_coding	MISSENSE	Aac/Gac	N124D	gene92	vgrG1	VgrG_protein	45	41.42
PA8281	111 345	A	G	non_synonymous_coding	MISSENSE	Aac/Gac	N124D	gene92	vgrG1	VgrG_protein	46	41.57
PA11803	111 345	A	G	non_synonymous_coding	MISSENSE	Aac/Gac	N124D	gene92	vgrG1	VgrG_protein	41	41.32
PA12117	111 345	A	G	non_synonymous_coding	MISSENSE	Aac/Gac	N124D	gene92	vgrG1	VgrG_protein	47	41.02
PA11803	115 437	C	T	non_synonymous_coding	MISSENSE	Ccc/Tcc	P47S	gene96	hypothetical_protein	NP_248785.1	42	40.49
PA7790	115 447	C	A	non_synonymous_coding	MISSENSE	cCa/cAa	P50Q	gene96	hypothetical_protein	NP_248785.1	45	40.63
PA11803	115 447	C	A	non_synonymous_coding	MISSENSE	cCa/cAa	P50Q	gene96	hypothetical_protein	NP_248785.1	37	40.33
PA7790	115 449	C	T	non_synonymous_coding	MISSENSE	Ctc/Ttc	L51F	gene96	hypothetical_protein	NP_248785.1	43	40.57
PA11803	115 449	C	T	non_synonymous_coding	MISSENSE	Ctc/Ttc	L51F	gene96	hypothetical_protein	NP_248785.1	37	40.33
PA7790	115 473	G	A	non_synonymous_coding	MISSENSE	Gcc/Acc	A59T	gene96	hypothetical_protein	NP_248785.1	32	40.19
PA11803	115 473	G	A	non_synonymous_coding	MISSENSE	Gcc/Acc	A59T	gene96	hypothetical_protein	NP_248785.1	31	40.13
PA1088	115 490	A	G	synonymous_coding	SILENT	gaA/gaG	E64	gene96	hypothetical_protein	NP_248785.1	43	40.05
PA3448	115 490	A	G	synonymous_coding	SILENT	gaA/gaG	E64	gene96	hypothetical_protein	NP_248785.1	42	40.19
PA7790	115 490	A	G	synonymous_coding	SILENT	gaA/gaG	E64	gene96	hypothetical_protein	NP_248785.1	30	40.2
PA8281	115 490	A	G	synonymous_coding	SILENT	gaA/gaG	E64	gene96	hypothetical_protein	NP_248785.1	38	40.11
PA11803	115 490	A	G	synonymous_coding	SILENT	gaA/gaG	E64	gene96	hypothetical_protein	NP_248785.1	27	40.15
PA12117	115 490	A	G	synonymous_coding	SILENT	gaA/gaG	E64	gene96	hypothetical_protein	NP_248785.1	43	40.14
PA1088	115 491	C	T	synonymous_coding	SILENT	Ctg/Ttg	L65	gene96	hypothetical_protein	NP_248785.1	43	40.05
PA3448	115 491	C	T	synonymous_coding	SILENT	Ctg/Ttg	L65	gene96	hypothetical_protein	NP_248785.1	41	40.2
PA7790	115 491	C	T	synonymous_coding	SILENT	Ctg/Ttg	L65	gene96	hypothetical_protein	NP_248785.1	30	40.2
PA8281	115 491	C	T	synonymous_coding	SILENT	Ctg/Ttg	L65	gene96	hypothetical_protein	NP_248785.1	37	40.11
PA11803	115 491	C	T	synonymous_coding	SILENT	Ctg/Ttg	L65	gene96	hypothetical_protein	NP_248785.1	27	40.15
PA12117	115 491	C	T	synonymous_coding	SILENT	Ctg/Ttg	L65	gene96	hypothetical_protein	NP_248785.1	43	40.14
PA1088	115 508	G	A	synonymous_coding	SILENT	cgG/cgA	R70	gene96	hypothetical_protein	NP_248785.1	38	40
PA3448	115 508	G	A	synonymous_coding	SILENT	cgG/cgA	R70	gene96	hypothetical_protein	NP_248785.1	34	40.12
PA7790	115 508	G	A	synonymous_coding	SILENT	cgG/cgA	R70	gene96	hypothetical_protein	NP_248785.1	21	40
PA8281	115 508	G	A	synonymous_coding	SILENT	cgG/cgA	R70	gene96	hypothetical_protein	NP_248785.1	28	40.07
PA11803	115 508	G	A	synonymous_coding	SILENT	cgG/cgA	R70	gene96	hypothetical_protein	NP_248785.1	23	40.09
PA12117	115 508	G	A	synonymous_coding	SILENT	cgG/cgA	R70	gene96	hypothetical_protein	NP_248785.1	39	40.05
PA1088	115 512	C	T	non_synonymous_coding	MISSENSE	Cat/Tat	H72Y	gene96	hypothetical_protein	NP_248785.1	37	40
PA3448	115 512	C	T	non_synonymous_coding	MISSENSE	Cat/Tat	H72Y	gene96	hypothetical_protein	NP_248785.1	31	40
PA7790	115 512	C	T	non_synonymous_coding	MISSENSE	Cat/Tat	H72Y	gene96	hypothetical_protein	NP_248785.1	20	40
PA8281	115 512	C	T	non_synonymous_coding	MISSENSE	Cat/Tat	H72Y	gene96	hypothetical_protein	NP_248785.1	26	40
PA11803	115 512	C	T	non_synonymous_coding	MISSENSE	Cat/Tat	H72Y	gene96	hypothetical_protein	NP_248785.1	21	40
PA12117	115 512	C	T	non_synonymous_coding	MISSENSE	Cat/Tat	H72Y	gene96	hypothetical_protein	NP_248785.1	38	40
PA1088	115 513	A	T	non_synonymous_coding	MISSENSE	cAt/cTt	H72L	gene96	hypothetical_protein	NP_248785.1	37	40
PA3448	115 513	A	T	non_synonymous_coding	MISSENSE	cAt/cTt	H72L	gene96	hypothetical_protein	NP_248785.1	30	40
PA7790	115 513	A	T	non_synonymous_coding	MISSENSE	cAt/cTt	H72L	gene96	hypothetical_protein	NP_248785.1	20	40
PA8281	115 513	A	T	non_synonymous_coding	MISSENSE	cAt/cTt	H72L	gene96	hypothetical_protein	NP_248785.1	24	40
PA11803	115 513	A	T	non_synonymous_coding	MISSENSE	cAt/cTt	H72L	gene96	hypothetical_protein	NP_248785.1	21	40
PA12117	115 513	A	T	non_synonymous_coding	MISSENSE	cAt/cTt	H72L	gene96	hypothetical_protein	NP_248785.1	38	40
PA1088	115 514	T	C	synonymous_coding	SILENT	caT/caC	H72	gene96	hypothetical_protein	NP_248785.1	36	40
PA3448	115 514	T	C	synonymous_coding	SILENT	caT/caC	H72	gene96	hypothetical_protein	NP_248785.1	28	40
PA7790	115 514	T	C	synonymous_coding	SILENT	caT/caC	H72	gene96	hypothetical_protein	NP_248785.1	20	40
PA8281	115 514	T	C	synonymous_coding	SILENT	caT/caC	H72	gene96	hypothetical_protein	NP_248785.1	23	40
PA11803	115 514	T	C	synonymous_coding	SILENT	caT/caC	H72	gene96	hypothetical_protein	NP_248785.1	21	40
PA12117	115 514	T	C	synonymous_coding	SILENT	caT/caC	H72	gene96	hypothetical_protein	NP_248785.1	38	40
PA1088	115 523	C	T	synonymous_coding	SILENT	ggC/ggT	G75	gene96	hypothetical_protein	NP_248785.1	35	40
PA3448	115 523	C	T	synonymous_coding	SILENT	ggC/ggT	G75	gene96	hypothetical_protein	NP_248785.1	25	40
PA7790	115 523	C	T	synonymous_coding	SILENT	ggC/ggT	G75	gene96	hypothetical_protein	NP_248785.1	20	40
PA8281	115 523	C	T	synonymous_coding	SILENT	ggC/ggT	G75	gene96	hypothetical_protein	NP_248785.1	22	40
PA11803	115 523	C	T	synonymous_coding	SILENT	ggC/ggT	G75	gene96	hypothetical_protein	NP_248785.1	18	40
PA12117	115 523	C	T	synonymous_coding	SILENT	ggC/ggT	G75	gene96	hypothetical_protein	NP_248785.1	37	40
PA1088	115 535	T	C	synonymous_coding	SILENT	gcT/gcC	A79	gene96	hypothetical_protein	NP_248785.1	32	40
PA3448	115 535	T	C	synonymous_coding	SILENT	gcT/gcC	A79	gene96	hypothetical_protein	NP_248785.1	21	40
PA7790	115 535	T	C	synonymous_coding	SILENT	gcT/gcC	A79	gene96	hypothetical_protein	NP_248785.1	19	40
PA8281	115 535	T	C	synonymous_coding	SILENT	gcT/gcC	A79	gene96	hypothetical_protein	NP_248785.1	19	40
PA11803	115 535	T	C	synonymous_coding	SILENT	gcT/gcC	A79	gene96	hypothetical_protein	NP_248785.1	17	40
PA12117	115 535	T	C	synonymous_coding	SILENT	gcT/gcC	A79	gene96	hypothetical_protein	NP_248785.1	34	40
PA1088	115 547	A	C	synonymous_coding	SILENT	ggA/ggC	G83	gene96	hypothetical_protein	NP_248785.1	31	40
PA3448	115 547	A	C	synonymous_coding	SILENT	ggA/ggC	G83	gene96	hypothetical_protein	NP_248785.1	20	40
PA7790	115 547	A	C	synonymous_coding	SILENT	ggA/ggC	G83	gene96	hypothetical_protein	NP_248785.1	19	40
PA8281	115 547	A	C	synonymous_coding	SILENT	ggA/ggC	G83	gene96	hypothetical_protein	NP_248785.1	17	40
PA11803	115 547	A	C	synonymous_coding	SILENT	ggA/ggC	G83	gene96	hypothetical_protein	NP_248785.1	16	40
PA12117	115 547	A	C	synonymous_coding	SILENT	ggA/ggC	G83	gene96	hypothetical_protein	NP_248785.1	32	40
PA1088	115 652	G	A	synonymous_coding	SILENT	ccG/ccA	P118	gene96	hypothetical_protein	NP_248785.1	10	40
PA3448	115 652	G	A	synonymous_coding	SILENT	ccG/ccA	P118	gene96	hypothetical_protein	NP_248785.1	14	40
PA12117	115 652	G	A	synonymous_coding	SILENT	ccG/ccA	P118	gene96	hypothetical_protein	NP_248785.1	13	40
PA1088	115 916	A	G	synonymous_coding	SILENT	gaA/gaG	E206	gene96	hypothetical_protein	NP_248785.1	16	38.74
PA7790	115 916	A	G	synonymous_coding	SILENT	gaA/gaG	E206	gene96	hypothetical_protein	NP_248785.1	17	40.69
PA11803	115 916	A	G	synonymous_coding	SILENT	gaA/gaG	E206	gene96	hypothetical_protein	NP_248785.1	18	41.44
PA1088	116 447	C	T	synonymous_coding	SILENT	atC/atT	I383	gene96	hypothetical_protein	NP_248785.1	25	41.77
PA3448	116 447	C	T	synonymous_coding	SILENT	atC/atT	I383	gene96	hypothetical_protein	NP_248785.1	20	41.9
PA7790	116 447	C	T	synonymous_coding	SILENT	atC/atT	I383	gene96	hypothetical_protein	NP_248785.1	20	41.5
PA8281	116 447	C	T	synonymous_coding	SILENT	atC/atT	I383	gene96	hypothetical_protein	NP_248785.1	29	40.23
PA11803	116 447	C	T	synonymous_coding	SILENT	atC/atT	I383	gene96	hypothetical_protein	NP_248785.1	30	40.65
PA12117	116 447	C	T	synonymous_coding	SILENT	atC/atT	I383	gene96	hypothetical_protein	NP_248785.1	25	41.35
PA8281	116 480	C	T	synonymous_coding	SILENT	caC/caT	H394	gene96	hypothetical_protein	NP_248785.1	12	40.64
PA11803	116 480	C	T	synonymous_coding	SILENT	caC/caT	H394	gene96	hypothetical_protein	NP_248785.1	17	39.7
PA11803	116 699	C	T	synonymous_coding	SILENT	gcC/gcT	A467	gene96	hypothetical_protein	NP_248785.1	13	41.85
PA11803	116 711	G	C	synonymous_coding	SILENT	ggG/ggC	G471	gene96	hypothetical_protein	NP_248785.1	15	41.74
PA11803	116 713	T	C	non_synonymous_coding	MISSENSE	aTg/aCg	M472T	gene96	hypothetical_protein	NP_248785.1	15	41.74
PA11803	116 714	G	C	non_synonymous_coding	MISSENSE	atG/atC	M472I	gene96	hypothetical_protein	NP_248785.1	15	41.74
PA1088	119 268	C	G	non_synonymous_coding	MISSENSE	Ctt/Gtt	L48V	gene99	3-oxoacyl-ACP_synthase	NP_248788.1	18	41.01
PA3448	119 268	C	G	non_synonymous_coding	MISSENSE	Ctt/Gtt	L48V	gene99	3-oxoacyl-ACP_synthase	NP_248788.1	11	41.46
PA7790	119 268	C	G	non_synonymous_coding	MISSENSE	Ctt/Gtt	L48V	gene99	3-oxoacyl-ACP_synthase	NP_248788.1	18	41.23
PA8281	119 268	C	G	non_synonymous_coding	MISSENSE	Ctt/Gtt	L48V	gene99	3-oxoacyl-ACP_synthase	NP_248788.1	17	40.95
PA11803	119 268	C	G	non_synonymous_coding	MISSENSE	Ctt/Gtt	L48V	gene99	3-oxoacyl-ACP_synthase	NP_248788.1	12	41.18
PA12117	119 268	C	G	non_synonymous_coding	MISSENSE	Ctt/Gtt	L48V	gene99	3-oxoacyl-ACP_synthase	NP_248788.1	13	40.78
PA1088	119 270	T	C	synonymous_coding	SILENT	ctT/ctC	L48	gene99	3-oxoacyl-ACP_synthase	NP_248788.1	16	40.89
PA3448	119 270	T	C	synonymous_coding	SILENT	ctT/ctC	L48	gene99	3-oxoacyl-ACP_synthase	NP_248788.1	11	41.46
PA7790	119 270	T	C	synonymous_coding	SILENT	ctT/ctC	L48	gene99	3-oxoacyl-ACP_synthase	NP_248788.1	18	41.23
PA8281	119 270	T	C	synonymous_coding	SILENT	ctT/ctC	L48	gene99	3-oxoacyl-ACP_synthase	NP_248788.1	16	40.89
PA11803	119 270	T	C	synonymous_coding	SILENT	ctT/ctC	L48	gene99	3-oxoacyl-ACP_synthase	NP_248788.1	12	41.18
PA12117	119 270	T	C	synonymous_coding	SILENT	ctT/ctC	L48	gene99	3-oxoacyl-ACP_synthase	NP_248788.1	12	40.68
PA1088	119 272	C	G	non_synonymous_coding	MISSENSE	gCc/gGc	A49G	gene99	3-oxoacyl-ACP_synthase	NP_248788.1	15	40.81
PA7790	119 272	C	G	non_synonymous_coding	MISSENSE	gCc/gGc	A49G	gene99	3-oxoacyl-ACP_synthase	NP_248788.1	17	41.19
PA8281	119 272	C	G	non_synonymous_coding	MISSENSE	gCc/gGc	A49G	gene99	3-oxoacyl-ACP_synthase	NP_248788.1	15	40.81
PA12117	119 272	C	G	non_synonymous_coding	MISSENSE	gCc/gGc	A49G	gene99	3-oxoacyl-ACP_synthase	NP_248788.1	10	40.61
PA1088	119 277	A	C	non_synonymous_coding	MISSENSE	Agc/Cgc	S51R	gene99	3-oxoacyl-ACP_synthase	NP_248788.1	11	40.37
PA7790	119 277	A	G	non_synonymous_coding	MISSENSE	Agc/Ggc	S51G	gene99	3-oxoacyl-ACP_synthase	NP_248788.1	15	41.08
PA8281	119 277	A	C	non_synonymous_coding	MISSENSE	Agc/Cgc	S51R	gene99	3-oxoacyl-ACP_synthase	NP_248788.1	12	40.51
PA12117	119 277	A	C	non_synonymous_coding	MISSENSE	Agc/Cgc	S51R	gene99	3-oxoacyl-ACP_synthase	NP_248788.1	10	40.61
PA1088	119 278	G	C	non_synonymous_coding	MISSENSE	aGc/aCc	S51T	gene99	3-oxoacyl-ACP_synthase	NP_248788.1	11	40.37
PA1088	119 279	C	G	non_synonymous_coding	MISSENSE	agC/agG	S51R	gene99	3-oxoacyl-ACP_synthase	NP_248788.1	10	40.41
PA7790	119 279	C	T	synonymous_coding	SILENT	agC/agT	S51	gene99	3-oxoacyl-ACP_synthase	NP_248788.1	13	40.94
PA11803	122 562	A	G	synonymous_coding	SILENT	gaA/gaG	E105	gene102	hypothetical_protein	NP_248791.1	10	40.2
PA11803	122 564	C	G	non_synonymous_coding	MISSENSE	gCc/gGc	A106G	gene102	hypothetical_protein	NP_248791.1	10	40.2
PA7790	122 573	G	A	non_synonymous_coding	MISSENSE	gGt/gAt	G109D	gene102	hypothetical_protein	NP_248791.1	15	40.68
PA11803	122 573	G	A	non_synonymous_coding	MISSENSE	gGt/gAt	G109D	gene102	hypothetical_protein	NP_248791.1	18	40.68
PA12117	122 573	G	A	non_synonymous_coding	MISSENSE	gGt/gAt	G109D	gene102	hypothetical_protein	NP_248791.1	10	40.2
PA1088	122 606	A	G	non_synonymous_coding	MISSENSE	gAc/gGc	D120G	gene102	hypothetical_protein	NP_248791.1	20	41.31
PA3448	122 606	A	G	non_synonymous_coding	MISSENSE	gAc/gGc	D120G	gene102	hypothetical_protein	NP_248791.1	23	41.06
PA7790	122 606	A	G	non_synonymous_coding	MISSENSE	gAc/gGc	D120G	gene102	hypothetical_protein	NP_248791.1	39	41.09
PA8281	122 606	A	G	non_synonymous_coding	MISSENSE	gAc/gGc	D120G	gene102	hypothetical_protein	NP_248791.1	27	41.76
PA11803	122 606	A	G	non_synonymous_coding	MISSENSE	gAc/gGc	D120G	gene102	hypothetical_protein	NP_248791.1	38	41.01
PA12117	122 606	A	G	non_synonymous_coding	MISSENSE	gAc/gGc	D120G	gene102	hypothetical_protein	NP_248791.1	25	40.81
PA1088	163 189	G	A	synonymous_coding	SILENT	gaG/gaA	E428	gene143	hydroxydechloroatrazine_ethylaminohydrolase	NP_248832.1	44	41.06
PA3448	163 189	G	A	synonymous_coding	SILENT	gaG/gaA	E428	gene143	hydroxydechloroatrazine_ethylaminohydrolase	NP_248832.1	41	40.99
PA7790	163 189	G	A	synonymous_coding	SILENT	gaG/gaA	E428	gene143	hydroxydechloroatrazine_ethylaminohydrolase	NP_248832.1	38	41.06
PA8281	163 189	G	A	synonymous_coding	SILENT	gaG/gaA	E428	gene143	hydroxydechloroatrazine_ethylaminohydrolase	NP_248832.1	49	40.91
PA11803	163 189	G	A	synonymous_coding	SILENT	gaG/gaA	E428	gene143	hydroxydechloroatrazine_ethylaminohydrolase	NP_248832.1	46	41.01
PA12117	163 189	G	A	synonymous_coding	SILENT	gaG/gaA	E428	gene143	hydroxydechloroatrazine_ethylaminohydrolase	NP_248832.1	49	40.75
PA1088	163 192	C	G	synonymous_coding	SILENT	ggC/ggG	G429	gene143	hydroxydechloroatrazine_ethylaminohydrolase	NP_248832.1	41	40.99
PA3448	163 192	C	G	synonymous_coding	SILENT	ggC/ggG	G429	gene143	hydroxydechloroatrazine_ethylaminohydrolase	NP_248832.1	41	40.99
PA7790	163 192	C	G	synonymous_coding	SILENT	ggC/ggG	G429	gene143	hydroxydechloroatrazine_ethylaminohydrolase	NP_248832.1	35	40.98
PA8281	163 192	C	G	synonymous_coding	SILENT	ggC/ggG	G429	gene143	hydroxydechloroatrazine_ethylaminohydrolase	NP_248832.1	44	40.83
PA11803	163 192	C	G	synonymous_coding	SILENT	ggC/ggG	G429	gene143	hydroxydechloroatrazine_ethylaminohydrolase	NP_248832.1	42	40.92
PA1088	163 227	C	A	non_synonymous_coding	MISSENSE	gCt/gAt	A441D	gene143	hydroxydechloroatrazine_ethylaminohydrolase	NP_248832.1	21	40.58
PA3448	163 227	C	A	non_synonymous_coding	MISSENSE	gCt/gAt	A441D	gene143	hydroxydechloroatrazine_ethylaminohydrolase	NP_248832.1	28	40.73
PA7790	163 227	C	A	non_synonymous_coding	MISSENSE	gCt/gAt	A441D	gene143	hydroxydechloroatrazine_ethylaminohydrolase	NP_248832.1	20	40.71
PA8281	163 227	C	A	non_synonymous_coding	MISSENSE	gCt/gAt	A441D	gene143	hydroxydechloroatrazine_ethylaminohydrolase	NP_248832.1	27	40.6
PA11803	163 227	C	A	non_synonymous_coding	MISSENSE	gCt/gAt	A441D	gene143	hydroxydechloroatrazine_ethylaminohydrolase	NP_248832.1	28	40.58
PA12117	163 227	C	A	non_synonymous_coding	MISSENSE	gCt/gAt	A441D	gene143	hydroxydechloroatrazine_ethylaminohydrolase	NP_248832.1	35	40.52
PA1088	163 228	T	G	synonymous_coding	SILENT	gcT/gcG	A441	gene143	hydroxydechloroatrazine_ethylaminohydrolase	NP_248832.1	21	40.58
PA3448	163 228	T	G	synonymous_coding	SILENT	gcT/gcG	A441	gene143	hydroxydechloroatrazine_ethylaminohydrolase	NP_248832.1	28	40.73
PA7790	163 228	T	G	synonymous_coding	SILENT	gcT/gcG	A441	gene143	hydroxydechloroatrazine_ethylaminohydrolase	NP_248832.1	20	40.71
PA8281	163 228	T	G	synonymous_coding	SILENT	gcT/gcG	A441	gene143	hydroxydechloroatrazine_ethylaminohydrolase	NP_248832.1	27	40.6
PA11803	163 228	T	G	synonymous_coding	SILENT	gcT/gcG	A441	gene143	hydroxydechloroatrazine_ethylaminohydrolase	NP_248832.1	27	40.53
PA12117	163 228	T	G	synonymous_coding	SILENT	gcT/gcG	A441	gene143	hydroxydechloroatrazine_ethylaminohydrolase	NP_248832.1	35	40.52
PA1088	163 237	T	C	synonymous_coding	SILENT	agT/agC	S444	gene143	hydroxydechloroatrazine_ethylaminohydrolase	NP_248832.1	16	40.38
PA3448	163 237	T	C	synonymous_coding	SILENT	agT/agC	S444	gene143	hydroxydechloroatrazine_ethylaminohydrolase	NP_248832.1	25	40.57
PA7790	163 237	T	C	synonymous_coding	SILENT	agT/agC	S444	gene143	hydroxydechloroatrazine_ethylaminohydrolase	NP_248832.1	15	40.41
PA8281	163 237	T	C	synonymous_coding	SILENT	agT/agC	S444	gene143	hydroxydechloroatrazine_ethylaminohydrolase	NP_248832.1	25	40.49
PA11803	163 237	T	C	synonymous_coding	SILENT	agT/agC	S444	gene143	hydroxydechloroatrazine_ethylaminohydrolase	NP_248832.1	25	40.41
PA12117	163 237	T	C	synonymous_coding	SILENT	agT/agC	S444	gene143	hydroxydechloroatrazine_ethylaminohydrolase	NP_248832.1	33	40.43
PA1088	163 252	T	G	synonymous_coding	SILENT	ggT/ggG	G449	gene143	hydroxydechloroatrazine_ethylaminohydrolase	NP_248832.1	11	40.19
PA3448	163 252	T	G	synonymous_coding	SILENT	ggT/ggG	G449	gene143	hydroxydechloroatrazine_ethylaminohydrolase	NP_248832.1	21	40.49
PA7790	163 252	T	G	synonymous_coding	SILENT	ggT/ggG	G449	gene143	hydroxydechloroatrazine_ethylaminohydrolase	NP_248832.1	13	40.31
PA8281	163 252	T	G	synonymous_coding	SILENT	ggT/ggG	G449	gene143	hydroxydechloroatrazine_ethylaminohydrolase	NP_248832.1	17	40.12
PA11803	163 252	T	G	synonymous_coding	SILENT	ggT/ggG	G449	gene143	hydroxydechloroatrazine_ethylaminohydrolase	NP_248832.1	22	40.46
PA12117	163 252	T	G	synonymous_coding	SILENT	ggT/ggG	G449	gene143	hydroxydechloroatrazine_ethylaminohydrolase	NP_248832.1	25	40.16
PA1088	163 256	T	G	intergenic	*	*	*	*	*	*	10	40.2
PA3448	163 256	T	G	intergenic	*	*	*	*	*	*	17	40.36
PA7790	163 256	T	G	intergenic	*	*	*	*	*	*	11	40
PA8281	163 256	T	G	intergenic	*	*	*	*	*	*	16	40.13
PA11803	163 256	T	G	intergenic	*	*	*	*	*	*	20	40.31
PA12117	163 256	T	G	intergenic	*	*	*	*	*	*	21	40
PA3448	163 262	T	C	intergenic	*	*	*	*	*	*	13	40.31
PA7790	163 262	T	C	intergenic	*	*	*	*	*	*	10	40
PA8281	163 262	T	C	intergenic	*	*	*	*	*	*	16	40.13
PA11803	163 262	T	C	intergenic	*	*	*	*	*	*	17	40.36
PA12117	163 262	T	C	intergenic	*	*	*	*	*	*	21	40
PA3448	163 263	T	G	intergenic	*	*	*	*	*	*	13	40.31
PA7790	163 263	T	G	intergenic	*	*	*	*	*	*	10	40
PA8281	163 263	T	G	intergenic	*	*	*	*	*	*	16	40.13
PA11803	163 263	T	G	intergenic	*	*	*	*	*	*	16	40.26
PA12117	163 263	T	G	intergenic	*	*	*	*	*	*	20	40
PA7790	163 267	G	A	intergenic	*	*	*	*	*	*	10	40
PA8281	163 267	G	A	intergenic	*	*	*	*	*	*	14	40
PA11803	163 267	G	A	intergenic	*	*	*	*	*	*	14	40.15
PA12117	163 267	G	A	intergenic	*	*	*	*	*	*	18	40
PA3448	163 268	T	C	intergenic	*	*	*	*	*	*	12	40.34
PA7790	163 268	T	C	intergenic	*	*	*	*	*	*	10	40
PA8281	163 268	T	C	intergenic	*	*	*	*	*	*	13	40
PA11803	163 268	T	C	intergenic	*	*	*	*	*	*	14	40.15
PA12117	163 268	T	C	intergenic	*	*	*	*	*	*	18	40
PA7790	163 269	A	G	intergenic	*	*	*	*	*	*	10	40
PA8281	163 269	A	G	intergenic	*	*	*	*	*	*	12	40
PA11803	163 269	A	G	intergenic	*	*	*	*	*	*	14	40.15
PA12117	163 269	A	G	intergenic	*	*	*	*	*	*	17	40
PA8281	163 271	G	A	intergenic	*	*	*	*	*	*	11	40
PA11803	163 271	G	A	intergenic	*	*	*	*	*	*	13	40.16
PA12117	163 271	G	A	intergenic	*	*	*	*	*	*	15	40
PA8281	163 275	A	G	intergenic	*	*	*	*	*	*	12	40
PA11803	163 275	A	G	intergenic	*	*	*	*	*	*	13	40.16
PA12117	163 275	A	G	intergenic	*	*	*	*	*	*	13	40
PA8281	163 281	G	A	intergenic	*	*	*	*	*	*	12	40
PA11803	163 281	G	A	intergenic	*	*	*	*	*	*	12	40.17
PA12117	163 281	G	A	intergenic	*	*	*	*	*	*	14	40
PA8281	163 282	T	G	intergenic	*	*	*	*	*	*	10	40
PA11803	163 282	T	G	intergenic	*	*	*	*	*	*	12	40.17
PA12117	163 282	T	G	intergenic	*	*	*	*	*	*	13	40
PA11803	163 314	G	C	intergenic	*	*	*	*	*	*	11	40
PA12117	163 314	G	C	intergenic	*	*	*	*	*	*	12	40
PA1088	163 320	C	T	intergenic	*	*	*	*	*	*	13	40.16
PA8281	163 320	C	T	intergenic	*	*	*	*	*	*	10	40
PA11803	163 320	C	T	intergenic	*	*	*	*	*	*	13	40
PA12117	163 320	C	T	intergenic	*	*	*	*	*	*	13	40
PA1088	163 326	T	C	intergenic	*	*	*	*	*	*	15	40.14
PA8281	163 326	T	C	intergenic	*	*	*	*	*	*	10	40
PA11803	163 326	T	C	intergenic	*	*	*	*	*	*	17	40
PA12117	163 326	T	C	intergenic	*	*	*	*	*	*	14	40
PA1088	163 336	G	T	intergenic	*	*	*	*	*	*	19	40.11
PA7790	163 336	G	T	intergenic	*	*	*	*	*	*	12	40
PA8281	163 336	G	T	intergenic	*	*	*	*	*	*	12	40
PA11803	163 336	G	T	intergenic	*	*	*	*	*	*	19	40
PA12117	163 336	G	T	intergenic	*	*	*	*	*	*	17	40.12
PA1088	163 337	T	C	intergenic	*	*	*	*	*	*	19	40.11
PA7790	163 337	T	C	intergenic	*	*	*	*	*	*	13	40
PA8281	163 337	T	C	intergenic	*	*	*	*	*	*	12	40
PA11803	163 337	T	C	intergenic	*	*	*	*	*	*	19	40
PA12117	163 337	T	C	intergenic	*	*	*	*	*	*	17	40.12
PA1088	163 343	T	C	intergenic	*	*	*	*	*	*	21	40.19
PA3448	163 343	T	C	intergenic	*	*	*	*	*	*	12	40
PA7790	163 343	T	C	intergenic	*	*	*	*	*	*	15	40
PA8281	163 343	T	C	intergenic	*	*	*	*	*	*	13	40
PA11803	163 343	T	C	intergenic	*	*	*	*	*	*	23	40
PA12117	163 343	T	C	intergenic	*	*	*	*	*	*	18	40.11
PA1088	163 360	C	A	intergenic	*	*	*	*	*	*	28	40.69
PA3448	163 360	C	A	intergenic	*	*	*	*	*	*	21	41.18
PA7790	163 360	C	A	intergenic	*	*	*	*	*	*	20	41.78
PA8281	163 360	C	A	intergenic	*	*	*	*	*	*	14	40.15
PA11803	163 360	C	A	intergenic	*	*	*	*	*	*	34	40.24
PA12117	163 360	C	A	intergenic	*	*	*	*	*	*	22	41.21
PA1088	163 368	A	C	synonymous_coding	SILENT	tcA/tcC	S2	gene144	nuh	nonspecific_ribonucleoside_hydrolase	32	40.67
PA3448	163 368	A	C	synonymous_coding	SILENT	tcA/tcC	S2	gene144	nuh	nonspecific_ribonucleoside_hydrolase	24	41.11
PA7790	163 368	A	C	synonymous_coding	SILENT	tcA/tcC	S2	gene144	nuh	nonspecific_ribonucleoside_hydrolase	21	41.69
PA8281	163 368	A	C	synonymous_coding	SILENT	tcA/tcC	S2	gene144	nuh	nonspecific_ribonucleoside_hydrolase	15	40.27
PA11803	163 368	A	C	synonymous_coding	SILENT	tcA/tcC	S2	gene144	nuh	nonspecific_ribonucleoside_hydrolase	36	40.28
PA12117	163 368	A	C	synonymous_coding	SILENT	tcA/tcC	S2	gene144	nuh	nonspecific_ribonucleoside_hydrolase	23	41.16
PA1088	163 383	A	C	synonymous_coding	SILENT	ccA/ccC	P7	gene144	nuh	nonspecific_ribonucleoside_hydrolase	37	40.74
PA3448	163 383	A	C	synonymous_coding	SILENT	ccA/ccC	P7	gene144	nuh	nonspecific_ribonucleoside_hydrolase	31	41.19
PA7790	163 383	A	C	synonymous_coding	SILENT	ccA/ccC	P7	gene144	nuh	nonspecific_ribonucleoside_hydrolase	28	41.7
PA8281	163 383	A	C	synonymous_coding	SILENT	ccA/ccC	P7	gene144	nuh	nonspecific_ribonucleoside_hydrolase	22	40.65
PA11803	163 383	A	C	synonymous_coding	SILENT	ccA/ccC	P7	gene144	nuh	nonspecific_ribonucleoside_hydrolase	42	40.49
PA12117	163 383	A	C	synonymous_coding	SILENT	ccA/ccC	P7	gene144	nuh	nonspecific_ribonucleoside_hydrolase	29	41.2
PA1088	163 384	T	C	non_synonymous_coding	MISSENSE	Tgc/Cgc	C8R	gene144	nuh	nonspecific_ribonucleoside_hydrolase	38	40.72
PA3448	163 384	T	C	non_synonymous_coding	MISSENSE	Tgc/Cgc	C8R	gene144	nuh	nonspecific_ribonucleoside_hydrolase	31	41.19
PA7790	163 384	T	C	non_synonymous_coding	MISSENSE	Tgc/Cgc	C8R	gene144	nuh	nonspecific_ribonucleoside_hydrolase	28	41.7
PA8281	163 384	T	C	non_synonymous_coding	MISSENSE	Tgc/Cgc	C8R	gene144	nuh	nonspecific_ribonucleoside_hydrolase	22	40.65
PA11803	163 384	T	C	non_synonymous_coding	MISSENSE	Tgc/Cgc	C8R	gene144	nuh	nonspecific_ribonucleoside_hydrolase	43	40.47
PA12117	163 384	T	C	non_synonymous_coding	MISSENSE	Tgc/Cgc	C8R	gene144	nuh	nonspecific_ribonucleoside_hydrolase	30	41.23
PA7790	163 417	G	T	non_synonymous_coding	MISSENSE	Gcc/Tcc	A19S	gene144	nuh	nonspecific_ribonucleoside_hydrolase	43	41.44
PA8281	163 417	G	T	non_synonymous_coding	MISSENSE	Gcc/Tcc	A19S	gene144	nuh	nonspecific_ribonucleoside_hydrolase	43	40.99
PA12117	163 417	G	T	non_synonymous_coding	MISSENSE	Gcc/Tcc	A19S	gene144	nuh	nonspecific_ribonucleoside_hydrolase	46	41.32
PA3448	164 956	T	C	synonymous_coding	SILENT	agA/agG	R38	gene145	hypothetical_protein	NP_248834.1	41	41.34
PA1088	165 019	C	T	synonymous_coding	SILENT	gcG/gcA	A17	gene145	hypothetical_protein	NP_248834.1	31	40.85
PA3448	165 019	C	T	synonymous_coding	SILENT	gcG/gcA	A17	gene145	hypothetical_protein	NP_248834.1	23	41.42
PA8281	165 019	C	T	synonymous_coding	SILENT	gcG/gcA	A17	gene145	hypothetical_protein	NP_248834.1	42	40.92
PA11803	165 019	C	T	synonymous_coding	SILENT	gcG/gcA	A17	gene145	hypothetical_protein	NP_248834.1	32	40.89
PA12117	165 019	C	T	synonymous_coding	SILENT	gcG/gcA	A17	gene145	hypothetical_protein	NP_248834.1	33	41.04
PA1088	165 030	A	G	synonymous_coding	SILENT	Ttg/Ctg	L14	gene145	hypothetical_protein	NP_248834.1	28	40.73
PA3448	165 030	A	G	synonymous_coding	SILENT	Ttg/Ctg	L14	gene145	hypothetical_protein	NP_248834.1	23	41.42
PA7790	165 030	A	G	synonymous_coding	SILENT	Ttg/Ctg	L14	gene145	hypothetical_protein	NP_248834.1	40	40.91
PA8281	165 030	A	G	synonymous_coding	SILENT	Ttg/Ctg	L14	gene145	hypothetical_protein	NP_248834.1	39	40.88
PA11803	165 030	A	G	synonymous_coding	SILENT	Ttg/Ctg	L14	gene145	hypothetical_protein	NP_248834.1	25	40.73
PA12117	165 030	A	G	synonymous_coding	SILENT	Ttg/Ctg	L14	gene145	hypothetical_protein	NP_248834.1	27	40.98
PA1088	165 055	G	C	non_synonymous_coding	MISSENSE	aaC/aaG	N5K	gene145	hypothetical_protein	NP_248834.1	13	40.31
PA3448	165 055	G	C	non_synonymous_coding	MISSENSE	aaC/aaG	N5K	gene145	hypothetical_protein	NP_248834.1	14	41.89
PA7790	165 055	G	C	non_synonymous_coding	MISSENSE	aaC/aaG	N5K	gene145	hypothetical_protein	NP_248834.1	22	40.46
PA8281	165 055	G	C	non_synonymous_coding	MISSENSE	aaC/aaG	N5K	gene145	hypothetical_protein	NP_248834.1	21	40.68
PA11803	165 055	G	C	non_synonymous_coding	MISSENSE	aaC/aaG	N5K	gene145	hypothetical_protein	NP_248834.1	12	40.34
PA12117	165 055	G	C	non_synonymous_coding	MISSENSE	aaC/aaG	N5K	gene145	hypothetical_protein	NP_248834.1	14	40.44
PA7790	165 065	C	T	non_synonymous_coding	MISSENSE	aGc/aAc	S2N	gene145	hypothetical_protein	NP_248834.1	16	40.26
PA8281	165 065	C	T	non_synonymous_coding	MISSENSE	aGc/aAc	S2N	gene145	hypothetical_protein	NP_248834.1	13	40.63
PA12117	165 065	C	T	non_synonymous_coding	MISSENSE	aGc/aAc	S2N	gene145	hypothetical_protein	NP_248834.1	10	40.41
PA1088	165 217	C	A	intergenic	*	*	*	*	*	*	13	41.47
PA11803	165 217	C	A	intergenic	*	*	*	*	*	*	13	40.31
PA1088	230 520	C	T	synonymous_coding	SILENT	gcC/gcT	A189	gene202	hypothetical_protein	NP_248892.1	20	41.21
PA3448	230 520	C	T	synonymous_coding	SILENT	gcC/gcT	A189	gene202	hypothetical_protein	NP_248892.1	33	41.22
PA7790	230 520	C	T	synonymous_coding	SILENT	gcC/gcT	A189	gene202	hypothetical_protein	NP_248892.1	35	41.21
PA8281	230 520	C	T	synonymous_coding	SILENT	gcC/gcT	A189	gene202	hypothetical_protein	NP_248892.1	35	41.27
PA11803	230 520	C	T	synonymous_coding	SILENT	gcC/gcT	A189	gene202	hypothetical_protein	NP_248892.1	24	40.85
PA12117	230 520	C	T	synonymous_coding	SILENT	gcC/gcT	A189	gene202	hypothetical_protein	NP_248892.1	30	41.28
PA7790	230 539	C	T	intergenic	*	*	*	*	*	*	16	40.64
PA12117	230 539	C	T	intergenic	*	*	*	*	*	*	17	40.84
PA7790	230 540	A	C	intergenic	*	*	*	*	*	*	15	40.68
PA12117	230 540	A	C	intergenic	*	*	*	*	*	*	16	40.76
PA8281	230 542	T	A	intergenic	*	*	*	*	*	*	13	40.63
PA7790	230 543	T	C	stop_lost	MISSENSE	tgA/tgG	*486W	gene203	amidase	NP_248893.1	13	40.47
PA12117	230 543	T	C	stop_lost	MISSENSE	tgA/tgG	*486W	gene203	amidase	NP_248893.1	13	40.47
PA7790	230 547	T	A	non_synonymous_coding	MISSENSE	aAc/aTc	N485I	gene203	amidase	NP_248893.1	13	40.47
PA11803	230 547	T	A	non_synonymous_coding	MISSENSE	aAc/aTc	N485I	gene203	amidase	NP_248893.1	10	40.2
PA12117	230 547	T	A	non_synonymous_coding	MISSENSE	aAc/aTc	N485I	gene203	amidase	NP_248893.1	13	40.47
PA3448	230 551	C	T	non_synonymous_coding	MISSENSE	Gcg/Acg	A484T	gene203	amidase	NP_248893.1	11	40.19
PA7790	230 551	C	T	non_synonymous_coding	MISSENSE	Gcg/Acg	A484T	gene203	amidase	NP_248893.1	13	40.47
PA12117	230 551	C	T	non_synonymous_coding	MISSENSE	Gcg/Acg	A484T	gene203	amidase	NP_248893.1	10	40.2
PA7790	230 552	C	T	synonymous_coding	SILENT	ctG/ctA	L483	gene203	amidase	NP_248893.1	13	40.47
PA12117	230 552	C	T	synonymous_coding	SILENT	ctG/ctA	L483	gene203	amidase	NP_248893.1	10	40.2
PA3448	230 554	G	A	synonymous_coding	SILENT	Ctg/Ttg	L483	gene203	amidase	NP_248893.1	10	40.2
PA7790	230 554	G	A	synonymous_coding	SILENT	Ctg/Ttg	L483	gene203	amidase	NP_248893.1	11	40.37
PA7790	230 556	A	C	non_synonymous_coding	MISSENSE	cTg/cGg	L482R	gene203	amidase	NP_248893.1	10	40.41
PA7790	230 557	G	T	non_synonymous_coding	MISSENSE	Ctg/Atg	L482M	gene203	amidase	NP_248893.1	10	40.41
PA7790	230 558	C	T	synonymous_coding	SILENT	ccG/ccA	P481	gene203	amidase	NP_248893.1	10	40.41
PA1088	237 140	C	T	intergenic	*	*	*	*	*	*	19	40.22
PA7790	237 140	C	T	intergenic	*	*	*	*	*	*	15	40.41
PA8281	237 140	C	T	intergenic	*	*	*	*	*	*	14	40.29
PA11803	237 140	C	T	intergenic	*	*	*	*	*	*	10	40.2
PA1088	237 141	A	T	intergenic	*	*	*	*	*	*	20	40.2
PA7790	237 141	A	T	intergenic	*	*	*	*	*	*	15	40.41
PA8281	237 141	A	T	intergenic	*	*	*	*	*	*	15	40.27
PA11803	237 141	A	T	intergenic	*	*	*	*	*	*	10	40.2
PA1088	237 142	A	G	intergenic	*	*	*	*	*	*	20	40.2
PA7790	237 142	A	G	intergenic	*	*	*	*	*	*	15	40.41
PA8281	237 142	A	G	intergenic	*	*	*	*	*	*	16	40.26
PA11803	237 142	A	G	intergenic	*	*	*	*	*	*	10	40.2
PA1088	237 151	A	T	intergenic	*	*	*	*	*	*	24	40.42
PA3448	237 151	A	T	intergenic	*	*	*	*	*	*	14	40.44
PA7790	237 151	A	T	intergenic	*	*	*	*	*	*	22	40.74
PA8281	237 151	A	T	intergenic	*	*	*	*	*	*	23	40.62
PA11803	237 151	A	T	intergenic	*	*	*	*	*	*	17	40.6
PA12117	237 151	A	T	intergenic	*	*	*	*	*	*	14	40.87
PA1088	237 154	A	G	intergenic	*	*	*	*	*	*	25	40.41
PA3448	237 154	A	G	intergenic	*	*	*	*	*	*	15	40.41
PA7790	237 154	A	G	intergenic	*	*	*	*	*	*	23	40.79
PA8281	237 154	A	G	intergenic	*	*	*	*	*	*	24	40.68
PA11803	237 154	A	G	intergenic	*	*	*	*	*	*	17	40.6
PA12117	237 154	A	G	intergenic	*	*	*	*	*	*	14	40.87
PA1088	237 156	G	C	intergenic	*	*	*	*	*	*	25	40.41
PA3448	237 156	G	C	intergenic	*	*	*	*	*	*	15	40.41
PA7790	237 156	G	C	intergenic	*	*	*	*	*	*	25	40.81
PA8281	237 156	G	C	intergenic	*	*	*	*	*	*	24	40.68
PA11803	237 156	G	C	intergenic	*	*	*	*	*	*	17	40.6
PA12117	237 156	G	C	intergenic	*	*	*	*	*	*	16	41.01
PA1088	237 160	G	C	intergenic	*	*	*	*	*	*	32	40.64
PA3448	237 160	G	C	intergenic	*	*	*	*	*	*	19	40.64
PA7790	237 160	G	C	intergenic	*	*	*	*	*	*	26	41.3
PA8281	237 160	G	C	intergenic	*	*	*	*	*	*	27	41.18
PA11803	237 160	G	C	intergenic	*	*	*	*	*	*	20	40.71
PA12117	237 160	G	C	intergenic	*	*	*	*	*	*	17	41.07
PA1088	237 162	T	G	intergenic	*	*	*	*	*	*	33	40.68
PA3448	237 162	T	G	intergenic	*	*	*	*	*	*	20	40.71
PA7790	237 162	T	G	intergenic	*	*	*	*	*	*	27	41.32
PA8281	237 162	T	G	intergenic	*	*	*	*	*	*	27	41.18
PA11803	237 162	T	G	intergenic	*	*	*	*	*	*	23	40.88
PA12117	237 162	T	G	intergenic	*	*	*	*	*	*	17	41.07
PA3448	264 628	G	A	intergenic	*	*	*	*	*	*	44	41.1
PA7790	264 628	G	A	intergenic	*	*	*	*	*	*	46	40.75
PA8281	264 628	G	A	intergenic	*	*	*	*	*	*	35	40.98
PA11803	264 628	G	A	intergenic	*	*	*	*	*	*	45	41.17
PA1088	264 655	G	C	intergenic	*	*	*	*	*	*	46	40.66
PA3448	264 655	G	C	intergenic	*	*	*	*	*	*	34	40.84
PA7790	264 655	G	C	intergenic	*	*	*	*	*	*	43	40.57
PA8281	264 655	G	C	intergenic	*	*	*	*	*	*	33	40.8
PA11803	264 655	G	C	intergenic	*	*	*	*	*	*	33	40.86
PA1088	264 656	A	T	intergenic	*	*	*	*	*	*	46	40.66
PA3448	264 656	A	T	intergenic	*	*	*	*	*	*	35	40.81
PA7790	264 656	A	T	intergenic	*	*	*	*	*	*	43	40.57
PA8281	264 656	A	T	intergenic	*	*	*	*	*	*	33	40.8
PA11803	264 656	A	T	intergenic	*	*	*	*	*	*	33	40.86
PA12117	264 656	A	T	intergenic	*	*	*	*	*	*	52	40.9
PA1088	264 660	C	T	intergenic	*	*	*	*	*	*	44	40.6
PA3448	264 660	C	T	intergenic	*	*	*	*	*	*	34	40.78
PA7790	264 660	C	T	intergenic	*	*	*	*	*	*	42	40.53
PA8281	264 660	C	T	intergenic	*	*	*	*	*	*	30	40.81
PA11803	264 660	C	T	intergenic	*	*	*	*	*	*	33	40.86
PA12117	264 660	C	T	intergenic	*	*	*	*	*	*	51	40.87
PA1088	264 683	C	T	intergenic	*	*	*	*	*	*	36	40.51
PA3448	264 683	C	T	intergenic	*	*	*	*	*	*	28	40.51
PA7790	264 683	C	T	intergenic	*	*	*	*	*	*	36	40.4
PA8281	264 683	C	T	intergenic	*	*	*	*	*	*	27	40.6
PA11803	264 683	C	T	intergenic	*	*	*	*	*	*	25	40.57
PA12117	264 683	C	T	intergenic	*	*	*	*	*	*	39	40.68
PA1088	264 693	C	A	intergenic	*	*	*	*	*	*	34	40.42
PA3448	264 693	C	A	intergenic	*	*	*	*	*	*	26	40.47
PA7790	264 693	C	A	intergenic	*	*	*	*	*	*	31	40.39
PA8281	264 693	C	A	intergenic	*	*	*	*	*	*	26	40.55
PA11803	264 693	C	A	intergenic	*	*	*	*	*	*	22	40.46
PA12117	264 693	C	A	intergenic	*	*	*	*	*	*	35	40.52
PA1088	264 703	A	G	intergenic	*	*	*	*	*	*	29	40.21
PA3448	264 703	A	G	intergenic	*	*	*	*	*	*	24	40.34
PA7790	264 703	A	G	intergenic	*	*	*	*	*	*	31	40.2
PA8281	264 703	A	G	intergenic	*	*	*	*	*	*	20	40.2
PA11803	264 703	A	G	intergenic	*	*	*	*	*	*	18	40.45
PA12117	264 703	A	G	intergenic	*	*	*	*	*	*	31	40.46
PA1088	264 707	A	G	intergenic	*	*	*	*	*	*	29	40.21
PA3448	264 707	A	G	intergenic	*	*	*	*	*	*	22	40.19
PA7790	264 707	A	G	intergenic	*	*	*	*	*	*	28	40.15
PA11803	264 707	A	G	intergenic	*	*	*	*	*	*	18	40.45
PA12117	264 707	A	G	intergenic	*	*	*	*	*	*	28	40.44
PA1088	264 708	A	C	intergenic	*	*	*	*	*	*	28	40.15
PA3448	264 708	A	C	intergenic	*	*	*	*	*	*	22	40.19
PA7790	264 708	A	C	intergenic	*	*	*	*	*	*	28	40.15
PA8281	264 708	A	C	intergenic	*	*	*	*	*	*	21	40.1
PA11803	264 708	A	C	intergenic	*	*	*	*	*	*	18	40.45
PA12117	264 708	A	C	intergenic	*	*	*	*	*	*	28	40.44
PA1088	264 710	C	T	intergenic	*	*	*	*	*	*	29	40.14
PA3448	264 710	C	T	intergenic	*	*	*	*	*	*	22	40.19
PA7790	264 710	C	T	intergenic	*	*	*	*	*	*	28	40.15
PA11803	264 710	C	T	intergenic	*	*	*	*	*	*	17	40.48
PA12117	264 710	C	T	intergenic	*	*	*	*	*	*	29	40.42
PA7790	264 752	T	C	intergenic	*	*	*	*	*	*	34	40.06
PA8281	264 752	T	C	intergenic	*	*	*	*	*	*	22	40.09
PA12117	264 752	T	C	intergenic	*	*	*	*	*	*	23	40.09
PA1088	264 756	G	C	intergenic	*	*	*	*	*	*	25	40
PA3448	264 756	G	C	intergenic	*	*	*	*	*	*	20	40.1
PA8281	264 756	G	C	intergenic	*	*	*	*	*	*	25	40.16
PA11803	264 756	G	C	intergenic	*	*	*	*	*	*	18	40
PA12117	264 756	G	C	intergenic	*	*	*	*	*	*	24	40.09
PA1088	264 761	C	T	intergenic	*	*	*	*	*	*	24	40
PA3448	264 761	C	T	intergenic	*	*	*	*	*	*	20	40.1
PA8281	264 761	C	T	intergenic	*	*	*	*	*	*	27	40.15
PA11803	264 761	C	T	intergenic	*	*	*	*	*	*	19	40
PA12117	264 761	C	T	intergenic	*	*	*	*	*	*	30	40.14
PA1088	264 780	G	T	intergenic	*	*	*	*	*	*	28	40.07
PA3448	264 780	G	T	intergenic	*	*	*	*	*	*	19	40.32
PA7790	264 780	G	T	intergenic	*	*	*	*	*	*	38	40.05
PA8281	264 780	G	T	intergenic	*	*	*	*	*	*	31	40.2
PA11803	264 780	G	T	intergenic	*	*	*	*	*	*	21	40.1
PA12117	264 780	G	T	intergenic	*	*	*	*	*	*	30	40.2
PA1088	264 784	T	C	intergenic	*	*	*	*	*	*	28	40.07
PA3448	264 784	T	C	intergenic	*	*	*	*	*	*	18	40.34
PA7790	264 784	T	C	intergenic	*	*	*	*	*	*	38	40.05
PA8281	264 784	T	C	intergenic	*	*	*	*	*	*	32	40.19
PA11803	264 784	T	C	intergenic	*	*	*	*	*	*	23	40.09
PA12117	264 784	T	C	intergenic	*	*	*	*	*	*	30	40.2
PA1088	264 815	G	A	intergenic	*	*	*	*	*	*	31	40.2
PA3448	264 815	G	A	intergenic	*	*	*	*	*	*	24	40.51
PA7790	264 815	G	A	intergenic	*	*	*	*	*	*	43	40.29
PA8281	264 815	G	A	intergenic	*	*	*	*	*	*	42	40.29
PA11803	264 815	G	A	intergenic	*	*	*	*	*	*	31	40.39
PA12117	264 815	G	A	intergenic	*	*	*	*	*	*	45	40.68
PA1088	264 830	G	A	intergenic	*	*	*	*	*	*	38	40.38
PA3448	264 830	G	A	intergenic	*	*	*	*	*	*	33	40.74
PA8281	264 830	G	A	intergenic	*	*	*	*	*	*	49	40.42
PA11803	264 830	G	A	intergenic	*	*	*	*	*	*	37	40.55
PA1088	264 840	A	T	intergenic	*	*	*	*	*	*	44	40.56
PA3448	264 840	A	T	intergenic	*	*	*	*	*	*	37	40.71
PA11803	264 840	A	T	intergenic	*	*	*	*	*	*	39	40.57
PA3448	264 857	G	T	intergenic	*	*	*	*	*	*	41	40.84
PA11803	264 857	G	T	intergenic	*	*	*	*	*	*	47	40.69
PA3448	264 862	C	T	intergenic	*	*	*	*	*	*	41	40.84
PA1088	286 224	G	A	intergenic	*	*	*	*	*	*	30	41.34
PA3448	286 224	G	A	intergenic	*	*	*	*	*	*	19	40.96
PA7790	286 224	G	A	intergenic	*	*	*	*	*	*	32	41.32
PA8281	286 224	G	A	intergenic	*	*	*	*	*	*	28	41.08
PA11803	286 224	G	A	intergenic	*	*	*	*	*	*	21	41.53
PA12117	286 224	G	A	intergenic	*	*	*	*	*	*	16	41.63
PA1088	286 236	C	T	intergenic	*	*	*	*	*	*	23	41.14
PA3448	286 236	C	T	intergenic	*	*	*	*	*	*	14	40.73
PA7790	286 236	C	T	intergenic	*	*	*	*	*	*	19	41.06
PA8281	286 236	C	T	intergenic	*	*	*	*	*	*	21	40.87
PA11803	286 236	C	T	intergenic	*	*	*	*	*	*	12	41.18
PA12117	286 236	C	T	intergenic	*	*	*	*	*	*	12	41.51
PA1088	286 242	C	T	intergenic	*	*	*	*	*	*	21	41.06
PA3448	286 242	C	T	intergenic	*	*	*	*	*	*	10	40.61
PA7790	286 242	C	T	intergenic	*	*	*	*	*	*	14	40.87
PA8281	286 242	C	T	intergenic	*	*	*	*	*	*	18	40.68
PA11803	286 242	C	T	intergenic	*	*	*	*	*	*	11	41.1
PA12117	286 242	C	T	intergenic	*	*	*	*	*	*	10	41.41
PA1088	286 249	G	T	intergenic	*	*	*	*	*	*	17	40.95
PA7790	286 249	G	T	intergenic	*	*	*	*	*	*	10	40.61
PA8281	286 249	G	T	intergenic	*	*	*	*	*	*	11	40.19
PA1088	286 251	G	C	intergenic	*	*	*	*	*	*	11	40.92
PA7790	286 325	C	T	intergenic	*	*	*	*	*	*	10	40.61
PA1088	286 331	T	C	intergenic	*	*	*	*	*	*	17	47.66
PA3448	290 369	T	G	synonymous_coding	SILENT	gcA/gcC	A212	gene260	hypothetical_protein	NP_248950.1	13	40.63
PA7790	290 369	T	G	synonymous_coding	SILENT	gcA/gcC	A212	gene260	hypothetical_protein	NP_248950.1	17	41.07
PA11803	290 369	T	G	synonymous_coding	SILENT	gcA/gcC	A212	gene260	hypothetical_protein	NP_248950.1	11	40.56
PA12117	290 369	T	G	synonymous_coding	SILENT	gcA/gcC	A212	gene260	hypothetical_protein	NP_248950.1	10	41.41
PA3448	290 371	C	T	non_synonymous_coding	MISSENSE	Gca/Aca	A212T	gene260	hypothetical_protein	NP_248950.1	13	40.63
PA7790	290 371	C	T	non_synonymous_coding	MISSENSE	Gca/Aca	A212T	gene260	hypothetical_protein	NP_248950.1	16	41.01
PA3448	290 372	A	G	synonymous_coding	SILENT	gaT/gaC	D211	gene260	hypothetical_protein	NP_248950.1	13	40.63
PA7790	290 372	A	G	synonymous_coding	SILENT	gaT/gaC	D211	gene260	hypothetical_protein	NP_248950.1	15	40.95
PA3448	290 375	C	A	synonymous_coding	SILENT	acG/acT	T210	gene260	hypothetical_protein	NP_248950.1	11	40.56
PA7790	290 375	C	A	synonymous_coding	SILENT	acG/acT	T210	gene260	hypothetical_protein	NP_248950.1	10	40.61
PA3448	290 378	A	C	synonymous_coding	SILENT	ctT/ctG	L209	gene260	hypothetical_protein	NP_248950.1	10	40.41
PA7790	290 378	A	C	synonymous_coding	SILENT	ctT/ctG	L209	gene260	hypothetical_protein	NP_248950.1	10	40.61
PA1088	291 376	A	C	non_synonymous_coding	MISSENSE	ttT/ttG	F643L	gene261	hypothetical_protein	NP_248951.1	10	40
PA7790	291 376	A	C	non_synonymous_coding	MISSENSE	ttT/ttG	F643L	gene261	hypothetical_protein	NP_248951.1	12	40
PA1088	291 380	A	C	non_synonymous_coding	MISSENSE	aTa/aGa	I642R	gene261	hypothetical_protein	NP_248951.1	11	40.19
PA7790	291 380	A	C	non_synonymous_coding	MISSENSE	aTa/aGa	I642R	gene261	hypothetical_protein	NP_248951.1	12	40
PA1088	291 389	T	C	non_synonymous_coding	MISSENSE	gAc/gGc	D639G	gene261	hypothetical_protein	NP_248951.1	16	41.23
PA3448	291 389	T	C	non_synonymous_coding	MISSENSE	gAc/gGc	D639G	gene261	hypothetical_protein	NP_248951.1	12	43.47
PA7790	291 389	T	C	non_synonymous_coding	MISSENSE	gAc/gGc	D639G	gene261	hypothetical_protein	NP_248951.1	17	40.12
PA8281	291 389	T	C	non_synonymous_coding	MISSENSE	gAc/gGc	D639G	gene261	hypothetical_protein	NP_248951.1	14	43.77
PA11803	291 389	T	C	non_synonymous_coding	MISSENSE	gAc/gGc	D639G	gene261	hypothetical_protein	NP_248951.1	11	40.19
PA1088	291 390	C	G	non_synonymous_coding	MISSENSE	Gac/Cac	D639H	gene261	hypothetical_protein	NP_248951.1	16	41.23
PA3448	291 390	C	G	non_synonymous_coding	MISSENSE	Gac/Cac	D639H	gene261	hypothetical_protein	NP_248951.1	13	44.01
PA7790	291 390	C	G	non_synonymous_coding	MISSENSE	Gac/Cac	D639H	gene261	hypothetical_protein	NP_248951.1	17	40.12
PA8281	291 390	C	G	non_synonymous_coding	MISSENSE	Gac/Cac	D639H	gene261	hypothetical_protein	NP_248951.1	14	43.77
PA11803	291 390	C	G	non_synonymous_coding	MISSENSE	Gac/Cac	D639H	gene261	hypothetical_protein	NP_248951.1	12	40.17
PA1088	291 394	A	T	synonymous_coding	SILENT	gcT/gcA	A637	gene261	hypothetical_protein	NP_248951.1	17	41.94
PA3448	291 394	A	T	synonymous_coding	SILENT	gcT/gcA	A637	gene261	hypothetical_protein	NP_248951.1	14	44.63
PA7790	291 394	A	T	synonymous_coding	SILENT	gcT/gcA	A637	gene261	hypothetical_protein	NP_248951.1	23	40.62
PA8281	291 394	A	T	synonymous_coding	SILENT	gcT/gcA	A637	gene261	hypothetical_protein	NP_248951.1	17	44.09
PA11803	291 394	A	T	synonymous_coding	SILENT	gcT/gcA	A637	gene261	hypothetical_protein	NP_248951.1	13	40.16
PA12117	291 394	A	T	synonymous_coding	SILENT	gcT/gcA	A637	gene261	hypothetical_protein	NP_248951.1	10	40.81
PA1088	291 397	C	A	non_synonymous_coding	MISSENSE	aaG/aaT	K636N	gene261	hypothetical_protein	NP_248951.1	20	42.5
PA3448	291 397	C	A	non_synonymous_coding	MISSENSE	aaG/aaT	K636N	gene261	hypothetical_protein	NP_248951.1	15	44.33
PA7790	291 397	C	A	non_synonymous_coding	MISSENSE	aaG/aaT	K636N	gene261	hypothetical_protein	NP_248951.1	28	40.87
PA8281	291 397	C	A	non_synonymous_coding	MISSENSE	aaG/aaT	K636N	gene261	hypothetical_protein	NP_248951.1	17	44.09
PA11803	291 397	C	A	non_synonymous_coding	MISSENSE	aaG/aaT	K636N	gene261	hypothetical_protein	NP_248951.1	17	40.36
PA12117	291 397	C	A	non_synonymous_coding	MISSENSE	aaG/aaT	K636N	gene261	hypothetical_protein	NP_248951.1	13	41.09
PA1088	304 049	A	G	intergenic	*	*	*	*	*	*	39	40.21
PA3448	304 049	A	G	intergenic	*	*	*	*	*	*	44	40.14
PA7790	304 049	A	G	intergenic	*	*	*	*	*	*	45	40.18
PA8281	304 049	A	G	intergenic	*	*	*	*	*	*	44	40.28
PA11803	304 049	A	G	intergenic	*	*	*	*	*	*	51	40.28
PA12117	304 049	A	G	intergenic	*	*	*	*	*	*	39	40.31
PA1088	304 066	G	A	intergenic	*	*	*	*	*	*	36	40.28
PA3448	304 066	G	A	intergenic	*	*	*	*	*	*	35	40.06
PA7790	304 066	G	A	intergenic	*	*	*	*	*	*	39	40.16
PA8281	304 066	G	A	intergenic	*	*	*	*	*	*	44	40.28
PA11803	304 066	G	A	intergenic	*	*	*	*	*	*	45	40.09
PA12117	304 066	G	A	intergenic	*	*	*	*	*	*	36	40.28
PA3448	304 113	T	G	intergenic	*	*	*	*	*	*	42	40.53
PA12117	304 113	T	G	intergenic	*	*	*	*	*	*	45	40.86
PA3448	304 129	T	A	intergenic	*	*	*	*	*	*	43	40.71
PA7790	304 129	T	A	intergenic	*	*	*	*	*	*	44	40.65
PA3448	304 137	A	G	intergenic	*	*	*	*	*	*	44	40.83
PA3448	328 315	T	C	synonymous_coding	SILENT	tcT/tcC	S344	gene292	oprE	anaerobically-induced_outer_membrane_porin_OprE	40	41.06
PA3448	328 336	T	C	synonymous_coding	SILENT	gaT/gaC	D351	gene292	oprE	anaerobically-induced_outer_membrane_porin_OprE	30	40.95
PA7790	328 336	T	C	synonymous_coding	SILENT	gaT/gaC	D351	gene292	oprE	anaerobically-induced_outer_membrane_porin_OprE	38	40.64
PA8281	328 336	T	C	synonymous_coding	SILENT	gaT/gaC	D351	gene292	oprE	anaerobically-induced_outer_membrane_porin_OprE	44	41.01
PA11803	328 336	T	C	synonymous_coding	SILENT	gaT/gaC	D351	gene292	oprE	anaerobically-induced_outer_membrane_porin_OprE	40	40.56
PA12117	328 336	T	C	synonymous_coding	SILENT	gaT/gaC	D351	gene292	oprE	anaerobically-induced_outer_membrane_porin_OprE	41	40.94
PA1088	328 351	G	A	synonymous_coding	SILENT	aaG/aaA	K356	gene292	oprE	anaerobically-induced_outer_membrane_porin_OprE	40	40.51
PA3448	328 351	G	A	synonymous_coding	SILENT	aaG/aaA	K356	gene292	oprE	anaerobically-induced_outer_membrane_porin_OprE	22	40.65
PA7790	328 351	G	A	synonymous_coding	SILENT	aaG/aaA	K356	gene292	oprE	anaerobically-induced_outer_membrane_porin_OprE	29	40.63
PA8281	328 351	G	A	synonymous_coding	SILENT	aaG/aaA	K356	gene292	oprE	anaerobically-induced_outer_membrane_porin_OprE	38	40.85
PA11803	328 351	G	A	synonymous_coding	SILENT	aaG/aaA	K356	gene292	oprE	anaerobically-induced_outer_membrane_porin_OprE	31	40.46
PA12117	328 351	G	A	synonymous_coding	SILENT	aaG/aaA	K356	gene292	oprE	anaerobically-induced_outer_membrane_porin_OprE	34	40.89
PA1088	328 360	T	C	synonymous_coding	SILENT	cgT/cgC	R359	gene292	oprE	anaerobically-induced_outer_membrane_porin_OprE	38	40.43
PA3448	328 360	T	C	synonymous_coding	SILENT	cgT/cgC	R359	gene292	oprE	anaerobically-induced_outer_membrane_porin_OprE	18	40.57
PA7790	328 360	T	C	synonymous_coding	SILENT	cgT/cgC	R359	gene292	oprE	anaerobically-induced_outer_membrane_porin_OprE	26	40.55
PA8281	328 360	T	C	synonymous_coding	SILENT	cgT/cgC	R359	gene292	oprE	anaerobically-induced_outer_membrane_porin_OprE	34	40.78
PA11803	328 360	T	C	synonymous_coding	SILENT	cgT/cgC	R359	gene292	oprE	anaerobically-induced_outer_membrane_porin_OprE	27	40.38
PA12117	328 360	T	C	synonymous_coding	SILENT	cgT/cgC	R359	gene292	oprE	anaerobically-induced_outer_membrane_porin_OprE	29	40.77
PA1088	328 405	C	T	synonymous_coding	SILENT	gcC/gcT	A374	gene292	oprE	anaerobically-induced_outer_membrane_porin_OprE	15	40
PA7790	328 405	C	T	synonymous_coding	SILENT	gcC/gcT	A374	gene292	oprE	anaerobically-induced_outer_membrane_porin_OprE	11	40
PA8281	328 405	C	T	synonymous_coding	SILENT	gcC/gcT	A374	gene292	oprE	anaerobically-induced_outer_membrane_porin_OprE	12	40
PA11803	328 405	C	T	synonymous_coding	SILENT	gcC/gcT	A374	gene292	oprE	anaerobically-induced_outer_membrane_porin_OprE	11	40
PA12117	328 405	C	T	synonymous_coding	SILENT	gcC/gcT	A374	gene292	oprE	anaerobically-induced_outer_membrane_porin_OprE	10	40
PA1088	328 406	A	G	non_synonymous_coding	MISSENSE	Acc/Gcc	T375A	gene292	oprE	anaerobically-induced_outer_membrane_porin_OprE	14	40
PA7790	328 406	A	G	non_synonymous_coding	MISSENSE	Acc/Gcc	T375A	gene292	oprE	anaerobically-induced_outer_membrane_porin_OprE	10	40
PA8281	328 406	A	G	non_synonymous_coding	MISSENSE	Acc/Gcc	T375A	gene292	oprE	anaerobically-induced_outer_membrane_porin_OprE	11	40
PA11803	328 406	A	G	non_synonymous_coding	MISSENSE	Acc/Gcc	T375A	gene292	oprE	anaerobically-induced_outer_membrane_porin_OprE	11	40
PA12117	328 406	A	G	non_synonymous_coding	MISSENSE	Acc/Gcc	T375A	gene292	oprE	anaerobically-induced_outer_membrane_porin_OprE	10	40
PA1088	328 407	C	G	non_synonymous_coding	MISSENSE	aCc/aGc	T375S	gene292	oprE	anaerobically-induced_outer_membrane_porin_OprE	14	40
PA7790	328 407	C	G	non_synonymous_coding	MISSENSE	aCc/aGc	T375S	gene292	oprE	anaerobically-induced_outer_membrane_porin_OprE	10	40
PA8281	328 407	C	G	non_synonymous_coding	MISSENSE	aCc/aGc	T375S	gene292	oprE	anaerobically-induced_outer_membrane_porin_OprE	11	40
PA11803	328 407	C	G	non_synonymous_coding	MISSENSE	aCc/aGc	T375S	gene292	oprE	anaerobically-induced_outer_membrane_porin_OprE	10	40
PA1088	328 409	G	C	non_synonymous_coding	MISSENSE	Gtc/Ctc	V376L	gene292	oprE	anaerobically-induced_outer_membrane_porin_OprE	14	40
PA1088	328 415	G	C	non_synonymous_coding	MISSENSE	Gtg/Ctg	V378L	gene292	oprE	anaerobically-induced_outer_membrane_porin_OprE	12	40
PA1088	328 791	G	T	intergenic	*	*	*	*	*	*	12	46.02
PA8281	328 791	G	T	intergenic	*	*	*	*	*	*	12	40.68
PA11803	328 791	G	T	intergenic	*	*	*	*	*	*	10	40.2
PA12117	328 791	G	T	intergenic	*	*	*	*	*	*	10	41.21
PA1088	328 795	T	C	intergenic	*	*	*	*	*	*	16	44.94
PA8281	328 795	T	C	intergenic	*	*	*	*	*	*	15	40.81
PA11803	328 795	T	C	intergenic	*	*	*	*	*	*	13	40.47
PA12117	328 795	T	C	intergenic	*	*	*	*	*	*	10	41.21
PA1088	328 798	C	T	intergenic	*	*	*	*	*	*	18	44.41
PA3448	328 798	C	T	intergenic	*	*	*	*	*	*	10	43.2
PA8281	328 798	C	T	intergenic	*	*	*	*	*	*	17	40.84
PA11803	328 798	C	T	intergenic	*	*	*	*	*	*	14	40.58
PA12117	328 798	C	T	intergenic	*	*	*	*	*	*	10	41.21
PA1088	328 799	C	G	intergenic	*	*	*	*	*	*	18	44.41
PA3448	328 799	C	G	intergenic	*	*	*	*	*	*	10	43.2
PA8281	328 799	C	G	intergenic	*	*	*	*	*	*	19	40.96
PA11803	328 799	C	G	intergenic	*	*	*	*	*	*	14	40.58
PA12117	328 799	C	G	intergenic	*	*	*	*	*	*	11	41.28
PA1088	328 800	G	C	intergenic	*	*	*	*	*	*	18	44.41
PA3448	328 800	G	C	intergenic	*	*	*	*	*	*	10	43.2
PA8281	328 800	G	C	intergenic	*	*	*	*	*	*	19	40.96
PA11803	328 800	G	C	intergenic	*	*	*	*	*	*	14	40.58
PA12117	328 800	G	C	intergenic	*	*	*	*	*	*	11	41.28
PA7790	334 234	G	A	synonymous_coding	SILENT	acC/acT	T74	gene297	spuI	glutamine_synthetase	10	41.8
PA11803	334 234	G	A	synonymous_coding	SILENT	acC/acT	T74	gene297	spuI	glutamine_synthetase	15	42
PA1088	343 176	C	T	intergenic	*	*	*	*	*	*	15	40.54
PA1088	343 177	A	G	intergenic	*	*	*	*	*	*	14	40.58
PA3448	343 177	A	G	intergenic	*	*	*	*	*	*	16	40.51
PA7790	343 177	A	G	intergenic	*	*	*	*	*	*	20	40.41
PA11803	343 177	A	G	intergenic	*	*	*	*	*	*	17	40.84
PA12117	343 177	A	G	intergenic	*	*	*	*	*	*	11	40.74
PA1088	343 179	C	A	intergenic	*	*	*	*	*	*	15	40.54
PA3448	343 179	C	A	intergenic	*	*	*	*	*	*	10	40
PA7790	343 179	C	A	intergenic	*	*	*	*	*	*	18	40.34
PA11803	343 179	C	A	intergenic	*	*	*	*	*	*	14	40.73
PA1088	343 183	G	A	intergenic	*	*	*	*	*	*	14	40.44
PA7790	343 183	G	A	intergenic	*	*	*	*	*	*	20	40.31
PA8281	343 183	G	A	intergenic	*	*	*	*	*	*	13	40.78
PA11803	343 183	G	A	intergenic	*	*	*	*	*	*	10	40.61
PA1088	343 209	A	T	intergenic	*	*	*	*	*	*	10	40.2
PA3448	343 209	A	T	intergenic	*	*	*	*	*	*	10	40.2
PA11803	343 209	A	T	intergenic	*	*	*	*	*	*	10	40.81
PA12117	343 209	A	T	intergenic	*	*	*	*	*	*	11	40
PA3448	343 216	C	G	intergenic	*	*	*	*	*	*	12	40.51
PA7790	343 216	C	G	intergenic	*	*	*	*	*	*	13	40.63
PA8281	343 216	C	G	intergenic	*	*	*	*	*	*	10	40.61
PA12117	343 216	C	G	intergenic	*	*	*	*	*	*	21	40.29
PA3448	343 218	C	T	intergenic	*	*	*	*	*	*	15	40.81
PA7790	343 218	C	T	intergenic	*	*	*	*	*	*	14	40.58
PA8281	343 218	C	T	intergenic	*	*	*	*	*	*	11	40.56
PA11803	343 218	C	T	intergenic	*	*	*	*	*	*	13	40.94
PA12117	343 218	C	T	intergenic	*	*	*	*	*	*	22	40.37
PA1088	343 221	T	A	intergenic	*	*	*	*	*	*	21	40.77
PA3448	343 221	T	A	intergenic	*	*	*	*	*	*	16	41.01
PA7790	343 221	T	A	intergenic	*	*	*	*	*	*	14	40.58
PA8281	343 221	T	A	intergenic	*	*	*	*	*	*	12	40.68
PA11803	343 221	T	A	intergenic	*	*	*	*	*	*	13	40.94
PA12117	343 221	T	A	intergenic	*	*	*	*	*	*	25	40.49
PA1088	343 223	C	A	intergenic	*	*	*	*	*	*	21	40.77
PA3448	343 223	C	A	intergenic	*	*	*	*	*	*	16	41.01
PA7790	343 223	C	A	intergenic	*	*	*	*	*	*	14	40.58
PA8281	343 223	C	A	intergenic	*	*	*	*	*	*	12	40.68
PA11803	343 223	C	A	intergenic	*	*	*	*	*	*	15	40.95
PA12117	343 223	C	A	intergenic	*	*	*	*	*	*	25	40.49
PA1088	343 231	T	A	intergenic	*	*	*	*	*	*	22	40.83
PA3448	343 231	T	A	intergenic	*	*	*	*	*	*	20	40.91
PA7790	343 231	T	A	intergenic	*	*	*	*	*	*	19	40.96
PA8281	343 231	T	A	intergenic	*	*	*	*	*	*	15	40.95
PA11803	343 231	T	A	intergenic	*	*	*	*	*	*	18	41.23
PA12117	343 231	T	A	intergenic	*	*	*	*	*	*	29	40.56
PA3448	372 861	T	C	synonymous_coding	SILENT	acT/acC	T257	gene333	ilvA1	threonine_dehydratase	47	38.77
PA8281	417 826	C	G	synonymous_coding	SILENT	cgC/cgG	R100	gene376	ftsY	signal_recognition_particle_receptor_FtsY	41	40.6
PA3448	417 844	A	G	synonymous_coding	SILENT	gcA/gcG	A106	gene376	ftsY	signal_recognition_particle_receptor_FtsY	48	40.59
PA8281	417 844	A	G	synonymous_coding	SILENT	gcA/gcG	A106	gene376	ftsY	signal_recognition_particle_receptor_FtsY	36	40.51
PA3448	417 862	C	G	synonymous_coding	SILENT	ctC/ctG	L112	gene376	ftsY	signal_recognition_particle_receptor_FtsY	46	40.66
PA7790	417 862	C	G	synonymous_coding	SILENT	ctC/ctG	L112	gene376	ftsY	signal_recognition_particle_receptor_FtsY	45	40.54
PA8281	417 862	C	G	synonymous_coding	SILENT	ctC/ctG	L112	gene376	ftsY	signal_recognition_particle_receptor_FtsY	31	40.26
PA11803	417 862	C	G	synonymous_coding	SILENT	ctC/ctG	L112	gene376	ftsY	signal_recognition_particle_receptor_FtsY	51	40.44
PA12117	417 862	C	G	synonymous_coding	SILENT	ctC/ctG	L112	gene376	ftsY	signal_recognition_particle_receptor_FtsY	62	40.59
PA1088	499 750	G	T	intergenic	*	*	*	*	*	*	49	41.24
PA3448	499 750	G	T	intergenic	*	*	*	*	*	*	33	41.1
PA7790	499 750	G	T	intergenic	*	*	*	*	*	*	47	41.16
PA11803	499 750	G	T	intergenic	*	*	*	*	*	*	39	41.39
PA12117	499 750	G	T	intergenic	*	*	*	*	*	*	42	41.2
PA1088	499 751	T	A	intergenic	*	*	*	*	*	*	47	41.2
PA3448	499 751	T	A	intergenic	*	*	*	*	*	*	33	41.1
PA7790	499 751	T	A	intergenic	*	*	*	*	*	*	46	41.14
PA11803	499 751	T	A	intergenic	*	*	*	*	*	*	39	41.39
PA12117	499 751	T	A	intergenic	*	*	*	*	*	*	41	41.18
PA1088	499 755	T	G	intergenic	*	*	*	*	*	*	44	41.19
PA3448	499 755	T	G	intergenic	*	*	*	*	*	*	32	41.07
PA7790	499 755	T	G	intergenic	*	*	*	*	*	*	44	41.1
PA11803	499 755	T	G	intergenic	*	*	*	*	*	*	37	41.36
PA12117	499 755	T	G	intergenic	*	*	*	*	*	*	38	41.22
PA1088	499 765	G	A	intergenic	*	*	*	*	*	*	37	41.15
PA3448	499 765	G	A	intergenic	*	*	*	*	*	*	25	40.89
PA7790	499 765	G	A	intergenic	*	*	*	*	*	*	39	41.04
PA8281	499 765	G	A	intergenic	*	*	*	*	*	*	49	41.11
PA11803	499 765	G	A	intergenic	*	*	*	*	*	*	32	41.26
PA12117	499 765	G	A	intergenic	*	*	*	*	*	*	37	41.2
PA1088	499 771	A	C	intergenic	*	*	*	*	*	*	35	41.15
PA3448	499 771	A	C	intergenic	*	*	*	*	*	*	23	40.79
PA7790	499 771	A	C	intergenic	*	*	*	*	*	*	32	40.89
PA8281	499 771	A	C	intergenic	*	*	*	*	*	*	48	41.14
PA11803	499 771	A	C	intergenic	*	*	*	*	*	*	29	41.18
PA12117	499 771	A	C	intergenic	*	*	*	*	*	*	32	41.07
PA1088	499 778	T	C	intergenic	*	*	*	*	*	*	30	41.01
PA3448	499 778	T	C	intergenic	*	*	*	*	*	*	22	40.74
PA7790	499 778	T	C	intergenic	*	*	*	*	*	*	30	40.81
PA8281	499 778	T	C	intergenic	*	*	*	*	*	*	45	41.08
PA11803	499 778	T	C	intergenic	*	*	*	*	*	*	26	41.24
PA12117	499 778	T	C	intergenic	*	*	*	*	*	*	31	41.11
PA1088	499 792	T	G	intergenic	*	*	*	*	*	*	27	40.9
PA3448	499 792	T	G	intergenic	*	*	*	*	*	*	17	40.48
PA7790	499 792	T	G	intergenic	*	*	*	*	*	*	25	40.57
PA8281	499 792	T	G	intergenic	*	*	*	*	*	*	36	41.01
PA11803	499 792	T	G	intergenic	*	*	*	*	*	*	21	41.15
PA12117	499 792	T	G	intergenic	*	*	*	*	*	*	23	40.88
PA7790	499 831	T	C	intergenic	*	*	*	*	*	*	13	40.16
PA7790	499 836	A	G	intergenic	*	*	*	*	*	*	10	40
PA1088	501 190	C	G	intergenic	*	*	*	*	*	*	11	41.6
PA1088	501 192	A	G	intergenic	*	*	*	*	*	*	13	42.52
PA8281	501 192	A	G	intergenic	*	*	*	*	*	*	13	42
PA7790	501 196	C	A	intergenic	*	*	*	*	*	*	11	40.56
PA11803	501 196	C	T	intergenic	*	*	*	*	*	*	11	41.28
PA3448	501 199	T	C	intergenic	*	*	*	*	*	*	12	44.09
PA7790	501 199	T	C	intergenic	*	*	*	*	*	*	12	40.68
PA8281	501 199	T	C	intergenic	*	*	*	*	*	*	14	42
PA11803	501 199	T	C	intergenic	*	*	*	*	*	*	13	41.39
PA12117	501 199	T	C	intergenic	*	*	*	*	*	*	11	43.69
PA3448	515 620	T	C	synonymous_coding	SILENT	ttT/ttC	F162	gene460	hypothetical_protein	NP_249148.1	51	41.07
PA1088	515 632	T	C	synonymous_coding	SILENT	ccT/ccC	P166	gene460	hypothetical_protein	NP_249148.1	46	40.79
PA3448	515 632	T	C	synonymous_coding	SILENT	ccT/ccC	P166	gene460	hypothetical_protein	NP_249148.1	40	40.86
PA7790	515 632	T	C	synonymous_coding	SILENT	ccT/ccC	P166	gene460	hypothetical_protein	NP_249148.1	47	40.86
PA12117	515 632	T	C	synonymous_coding	SILENT	ccT/ccC	P166	gene460	hypothetical_protein	NP_249148.1	50	40.89
PA1088	515 639	A	G	non_synonymous_coding	MISSENSE	Agc/Ggc	S169G	gene460	hypothetical_protein	NP_249148.1	40	40.66
PA3448	515 639	A	G	non_synonymous_coding	MISSENSE	Agc/Ggc	S169G	gene460	hypothetical_protein	NP_249148.1	37	40.77
PA7790	515 639	A	G	non_synonymous_coding	MISSENSE	Agc/Ggc	S169G	gene460	hypothetical_protein	NP_249148.1	44	40.83
PA12117	515 639	A	G	non_synonymous_coding	MISSENSE	Agc/Ggc	S169G	gene460	hypothetical_protein	NP_249148.1	44	40.83
PA1088	515 667	A	C	non_synonymous_coding	MISSENSE	Tgg/Ggg	W121G	gene461	hypothetical_protein	YP_003933608.1	28	40.44
PA3448	515 667	A	C	non_synonymous_coding	MISSENSE	Tgg/Ggg	W121G	gene461	hypothetical_protein	YP_003933608.1	26	40.39
PA7790	515 667	A	C	non_synonymous_coding	MISSENSE	Tgg/Ggg	W121G	gene461	hypothetical_protein	YP_003933608.1	29	40.42
PA8281	515 667	A	C	non_synonymous_coding	MISSENSE	Tgg/Ggg	W121G	gene461	hypothetical_protein	YP_003933608.1	40	40.46
PA11803	515 667	A	C	non_synonymous_coding	MISSENSE	Tgg/Ggg	W121G	gene461	hypothetical_protein	YP_003933608.1	26	40.24
PA12117	515 667	A	C	non_synonymous_coding	MISSENSE	Tgg/Ggg	W121G	gene461	hypothetical_protein	YP_003933608.1	30	40.68
PA1088	515 672	A	G	non_synonymous_coding	MISSENSE	cTg/cCg	L119P	gene461	hypothetical_protein	YP_003933608.1	26	40.39
PA3448	515 672	A	G	non_synonymous_coding	MISSENSE	cTg/cCg	L119P	gene461	hypothetical_protein	YP_003933608.1	23	40.35
PA7790	515 672	A	G	non_synonymous_coding	MISSENSE	cTg/cCg	L119P	gene461	hypothetical_protein	YP_003933608.1	26	40.31
PA8281	515 672	A	G	non_synonymous_coding	MISSENSE	cTg/cCg	L119P	gene461	hypothetical_protein	YP_003933608.1	36	40.4
PA11803	515 672	A	G	non_synonymous_coding	MISSENSE	cTg/cCg	L119P	gene461	hypothetical_protein	YP_003933608.1	25	40.16
PA12117	515 672	A	G	non_synonymous_coding	MISSENSE	cTg/cCg	L119P	gene461	hypothetical_protein	YP_003933608.1	28	40.58
PA1088	515 680	A	G	synonymous_coding	SILENT	gcT/gcC	A116	gene461	hypothetical_protein	YP_003933608.1	24	40.34
PA3448	515 680	A	G	synonymous_coding	SILENT	gcT/gcC	A116	gene461	hypothetical_protein	YP_003933608.1	19	40.22
PA7790	515 680	A	G	synonymous_coding	SILENT	gcT/gcC	A116	gene461	hypothetical_protein	YP_003933608.1	23	40.27
PA8281	515 680	A	G	synonymous_coding	SILENT	gcT/gcC	A116	gene461	hypothetical_protein	YP_003933608.1	33	40.31
PA11803	515 680	A	G	synonymous_coding	SILENT	gcT/gcC	A116	gene461	hypothetical_protein	YP_003933608.1	20	40.1
PA12117	515 680	A	G	synonymous_coding	SILENT	gcT/gcC	A116	gene461	hypothetical_protein	YP_003933608.1	23	40.44
PA1088	515 684	C	G	non_synonymous_coding	MISSENSE	gGc/gCc	G115A	gene461	hypothetical_protein	YP_003933608.1	21	40.29
PA3448	515 684	C	G	non_synonymous_coding	MISSENSE	gGc/gCc	G115A	gene461	hypothetical_protein	YP_003933608.1	19	40.22
PA7790	515 684	C	G	non_synonymous_coding	MISSENSE	gGc/gCc	G115A	gene461	hypothetical_protein	YP_003933608.1	22	40.28
PA8281	515 684	C	G	non_synonymous_coding	MISSENSE	gGc/gCc	G115A	gene461	hypothetical_protein	YP_003933608.1	32	40.26
PA11803	515 684	C	G	non_synonymous_coding	MISSENSE	gGc/gCc	G115A	gene461	hypothetical_protein	YP_003933608.1	19	40
PA12117	515 684	C	G	non_synonymous_coding	MISSENSE	gGc/gCc	G115A	gene461	hypothetical_protein	YP_003933608.1	21	40.49
PA1088	515 694	C	G	non_synonymous_coding	MISSENSE	Gtg/Ctg	V112L	gene461	hypothetical_protein	YP_003933608.1	17	40.12
PA3448	515 694	C	G	non_synonymous_coding	MISSENSE	Gtg/Ctg	V112L	gene461	hypothetical_protein	YP_003933608.1	15	40
PA7790	515 694	C	G	non_synonymous_coding	MISSENSE	Gtg/Ctg	V112L	gene461	hypothetical_protein	YP_003933608.1	18	40.23
PA8281	515 694	C	G	non_synonymous_coding	MISSENSE	Gtg/Ctg	V112L	gene461	hypothetical_protein	YP_003933608.1	24	40.09
PA11803	515 694	C	G	non_synonymous_coding	MISSENSE	Gtg/Ctg	V112L	gene461	hypothetical_protein	YP_003933608.1	18	40
PA12117	515 694	C	G	non_synonymous_coding	MISSENSE	Gtg/Ctg	V112L	gene461	hypothetical_protein	YP_003933608.1	18	40.34
PA1088	515 697	A	G	non_synonymous_coding	MISSENSE	Tgg/Cgg	W111R	gene461	hypothetical_protein	YP_003933608.1	16	40
PA3448	515 697	A	G	non_synonymous_coding	MISSENSE	Tgg/Cgg	W111R	gene461	hypothetical_protein	YP_003933608.1	15	40
PA7790	515 697	A	G	non_synonymous_coding	MISSENSE	Tgg/Cgg	W111R	gene461	hypothetical_protein	YP_003933608.1	14	40.15
PA8281	515 697	A	G	non_synonymous_coding	MISSENSE	Tgg/Cgg	W111R	gene461	hypothetical_protein	YP_003933608.1	20	40
PA11803	515 697	A	G	non_synonymous_coding	MISSENSE	Tgg/Cgg	W111R	gene461	hypothetical_protein	YP_003933608.1	17	40
PA12117	515 697	A	G	non_synonymous_coding	MISSENSE	Tgg/Cgg	W111R	gene461	hypothetical_protein	YP_003933608.1	17	40.36
PA1088	515 699	A	G	non_synonymous_coding	MISSENSE	tTc/tCc	F110S	gene461	hypothetical_protein	YP_003933608.1	16	40
PA3448	515 699	A	G	non_synonymous_coding	MISSENSE	tTc/tCc	F110S	gene461	hypothetical_protein	YP_003933608.1	14	40
PA7790	515 699	A	G	non_synonymous_coding	MISSENSE	tTc/tCc	F110S	gene461	hypothetical_protein	YP_003933608.1	14	40.15
PA8281	515 699	A	G	non_synonymous_coding	MISSENSE	tTc/tCc	F110S	gene461	hypothetical_protein	YP_003933608.1	18	40
PA11803	515 699	A	G	non_synonymous_coding	MISSENSE	tTc/tCc	F110S	gene461	hypothetical_protein	YP_003933608.1	17	40
PA12117	515 699	A	G	non_synonymous_coding	MISSENSE	tTc/tCc	F110S	gene461	hypothetical_protein	YP_003933608.1	15	40.27
PA1088	515 700	A	G	non_synonymous_coding	MISSENSE	Ttc/Ctc	F110L	gene461	hypothetical_protein	YP_003933608.1	16	40
PA3448	515 700	A	G	non_synonymous_coding	MISSENSE	Ttc/Ctc	F110L	gene461	hypothetical_protein	YP_003933608.1	13	40
PA7790	515 700	A	G	non_synonymous_coding	MISSENSE	Ttc/Ctc	F110L	gene461	hypothetical_protein	YP_003933608.1	14	40.15
PA8281	515 700	A	G	non_synonymous_coding	MISSENSE	Ttc/Ctc	F110L	gene461	hypothetical_protein	YP_003933608.1	18	40
PA11803	515 700	A	G	non_synonymous_coding	MISSENSE	Ttc/Ctc	F110L	gene461	hypothetical_protein	YP_003933608.1	17	40
PA12117	515 700	A	G	non_synonymous_coding	MISSENSE	Ttc/Ctc	F110L	gene461	hypothetical_protein	YP_003933608.1	14	40.15
PA1088	515 716	A	C	synonymous_coding	SILENT	gcT/gcG	A104	gene461	hypothetical_protein	YP_003933608.1	12	40
PA8281	515 716	A	C	synonymous_coding	SILENT	gcT/gcG	A104	gene461	hypothetical_protein	YP_003933608.1	11	40
PA11803	515 716	A	C	synonymous_coding	SILENT	gcT/gcG	A104	gene461	hypothetical_protein	YP_003933608.1	10	40
PA12117	515 716	A	C	synonymous_coding	SILENT	gcT/gcG	A104	gene461	hypothetical_protein	YP_003933608.1	11	40
PA1088	515 718	C	T	non_synonymous_coding	MISSENSE	Gct/Act	A104T	gene461	hypothetical_protein	YP_003933608.1	10	40
PA8281	515 718	C	T	non_synonymous_coding	MISSENSE	Gct/Act	A104T	gene461	hypothetical_protein	YP_003933608.1	11	40
PA11803	515 718	C	T	non_synonymous_coding	MISSENSE	Gct/Act	A104T	gene461	hypothetical_protein	YP_003933608.1	10	40
PA12117	515 718	C	T	non_synonymous_coding	MISSENSE	Gct/Act	A104T	gene461	hypothetical_protein	YP_003933608.1	11	40
PA1088	516 021	A	T	non_synonymous_coding	MISSENSE	Tgg/Agg	W3R	gene461	hypothetical_protein	YP_003933608.1	11	40.37
PA1088	516 022	G	C	synonymous_coding	SILENT	gcC/gcG	A2	gene461	hypothetical_protein	YP_003933608.1	11	40.37
PA1088	516 025	C	G	start_lost	MISSENSE	atG/atC	M1I	gene461	hypothetical_protein	YP_003933608.1	11	40.37
PA8281	516 025	C	G	start_lost	MISSENSE	atG/atC	M1I	gene461	hypothetical_protein	YP_003933608.1	10	43.67
PA7790	516 026	A	C	start_lost	MISSENSE	aTg/aGg	M1R	gene461	hypothetical_protein	YP_003933608.1	10	40.81
PA1088	516 027	T	G	non_synonymous_start	MISSENSE	Atg/Ctg	M1L	gene461	hypothetical_protein	YP_003933608.1	13	40.47
PA7790	516 027	T	G	non_synonymous_start	MISSENSE	Atg/Ctg	M1L	gene461	hypothetical_protein	YP_003933608.1	10	40.81
PA8281	516 027	T	G	non_synonymous_start	MISSENSE	Atg/Ctg	M1L	gene461	hypothetical_protein	YP_003933608.1	10	43.67
PA11803	516 027	T	G	non_synonymous_start	MISSENSE	Atg/Ctg	M1L	gene461	hypothetical_protein	YP_003933608.1	11	40.37
PA1088	516 077	A	G	synonymous_coding	SILENT	ggT/ggC	G462	gene462	major_facilitator_superfamily_%28MFS%29_transporter	NP_249149.1	34	40.95
PA3448	516 077	A	G	synonymous_coding	SILENT	ggT/ggC	G462	gene462	major_facilitator_superfamily_%28MFS%29_transporter	NP_249149.1	29	44.25
PA7790	516 077	A	G	synonymous_coding	SILENT	ggT/ggC	G462	gene462	major_facilitator_superfamily_%28MFS%29_transporter	NP_249149.1	40	41.21
PA8281	516 077	A	G	synonymous_coding	SILENT	ggT/ggC	G462	gene462	major_facilitator_superfamily_%28MFS%29_transporter	NP_249149.1	38	43.25
PA12117	516 077	A	G	synonymous_coding	SILENT	ggT/ggC	G462	gene462	major_facilitator_superfamily_%28MFS%29_transporter	NP_249149.1	33	44.18
PA12117	516 110	C	T	synonymous_coding	SILENT	gcG/gcA	A451	gene462	major_facilitator_superfamily_%28MFS%29_transporter	NP_249149.1	52	43.25
PA1088	521 440	C	T	intergenic	*	*	*	*	*	*	68	40.89
PA7790	521 440	C	T	intergenic	*	*	*	*	*	*	57	41.24
PA8281	521 440	C	T	intergenic	*	*	*	*	*	*	59	41.37
PA11803	521 440	C	T	intergenic	*	*	*	*	*	*	62	41.01
PA12117	521 440	C	T	intergenic	*	*	*	*	*	*	52	40.97
PA1088	521 446	A	G	intergenic	*	*	*	*	*	*	69	40.94
PA3448	521 446	A	G	intergenic	*	*	*	*	*	*	48	41.34
PA7790	521 446	A	G	intergenic	*	*	*	*	*	*	57	41.2
PA8281	521 446	A	G	intergenic	*	*	*	*	*	*	62	41.4
PA11803	521 446	A	G	intergenic	*	*	*	*	*	*	61	41.03
PA12117	521 446	A	G	intergenic	*	*	*	*	*	*	58	40.98
PA3448	521 519	T	C	intergenic	*	*	*	*	*	*	54	41.6
PA3448	545 956	G	A	intergenic	*	*	*	*	*	*	34	40.48
PA8281	545 956	G	A	intergenic	*	*	*	*	*	*	38	40.22
PA11803	545 956	G	A	intergenic	*	*	*	*	*	*	47	40.22
PA12117	545 956	G	A	intergenic	*	*	*	*	*	*	40	40.26
PA3448	545 976	C	T	intergenic	*	*	*	*	*	*	25	40.25
PA7790	545 976	C	T	intergenic	*	*	*	*	*	*	37	40.17
PA8281	545 976	C	T	intergenic	*	*	*	*	*	*	36	40.23
PA12117	545 976	C	T	intergenic	*	*	*	*	*	*	33	40
PA1088	545 983	C	T	intergenic	*	*	*	*	*	*	45	40
PA3448	545 983	C	T	intergenic	*	*	*	*	*	*	23	40.18
PA7790	545 983	C	T	intergenic	*	*	*	*	*	*	34	40.12
PA8281	545 983	C	T	intergenic	*	*	*	*	*	*	32	40.13
PA11803	545 983	C	T	intergenic	*	*	*	*	*	*	40	40.1
PA12117	545 983	C	T	intergenic	*	*	*	*	*	*	31	40
PA1088	545 985	C	T	intergenic	*	*	*	*	*	*	44	40
PA3448	545 985	C	T	intergenic	*	*	*	*	*	*	22	40.19
PA7790	545 985	C	T	intergenic	*	*	*	*	*	*	33	40.06
PA8281	545 985	C	T	intergenic	*	*	*	*	*	*	32	40.13
PA11803	545 985	C	T	intergenic	*	*	*	*	*	*	38	40.11
PA12117	545 985	C	T	intergenic	*	*	*	*	*	*	31	40
PA1088	545 987	C	A	intergenic	*	*	*	*	*	*	44	40
PA3448	545 987	C	A	intergenic	*	*	*	*	*	*	22	40.19
PA7790	545 987	C	A	intergenic	*	*	*	*	*	*	31	40
PA8281	545 987	C	A	intergenic	*	*	*	*	*	*	31	40.13
PA11803	545 987	C	A	intergenic	*	*	*	*	*	*	37	40.06
PA12117	545 987	C	A	intergenic	*	*	*	*	*	*	31	40
PA1088	545 990	A	G	intergenic	*	*	*	*	*	*	43	40
PA3448	545 990	A	G	intergenic	*	*	*	*	*	*	20	40.2
PA7790	545 990	A	G	intergenic	*	*	*	*	*	*	31	40
PA8281	545 990	A	G	intergenic	*	*	*	*	*	*	31	40.13
PA11803	545 990	A	G	intergenic	*	*	*	*	*	*	36	40.06
PA12117	545 990	A	G	intergenic	*	*	*	*	*	*	30	40
PA1088	546 019	C	T	intergenic	*	*	*	*	*	*	32	40
PA3448	546 019	C	T	intergenic	*	*	*	*	*	*	18	40.11
PA7790	546 019	C	T	intergenic	*	*	*	*	*	*	26	40
PA8281	546 019	C	T	intergenic	*	*	*	*	*	*	21	40
PA11803	546 019	C	T	intergenic	*	*	*	*	*	*	23	40
PA12117	546 019	C	T	intergenic	*	*	*	*	*	*	24	40
PA1088	546 060	C	A	intergenic	*	*	*	*	*	*	23	40
PA3448	546 060	C	A	intergenic	*	*	*	*	*	*	16	40
PA7790	546 060	C	A	intergenic	*	*	*	*	*	*	10	40
PA8281	546 060	C	A	intergenic	*	*	*	*	*	*	16	40
PA11803	546 060	C	A	intergenic	*	*	*	*	*	*	16	40
PA12117	546 060	C	A	intergenic	*	*	*	*	*	*	20	40
PA1088	546 087	C	T	intergenic	*	*	*	*	*	*	19	40
PA3448	546 087	C	T	intergenic	*	*	*	*	*	*	11	40
PA8281	546 087	C	T	intergenic	*	*	*	*	*	*	15	40
PA12117	546 087	C	T	intergenic	*	*	*	*	*	*	17	40
PA1088	546 101	G	A	intergenic	*	*	*	*	*	*	15	40
PA3448	546 101	G	A	intergenic	*	*	*	*	*	*	12	40
PA8281	546 101	G	A	intergenic	*	*	*	*	*	*	14	40
PA12117	546 101	G	A	intergenic	*	*	*	*	*	*	17	40
PA1088	546 105	A	C	intergenic	*	*	*	*	*	*	14	40
PA3448	546 105	A	C	intergenic	*	*	*	*	*	*	13	40
PA8281	546 105	A	C	intergenic	*	*	*	*	*	*	14	40
PA12117	546 105	A	C	intergenic	*	*	*	*	*	*	17	40
PA1088	546 107	G	T	intergenic	*	*	*	*	*	*	14	40
PA3448	546 107	G	T	intergenic	*	*	*	*	*	*	13	40
PA8281	546 107	G	T	intergenic	*	*	*	*	*	*	13	40
PA12117	546 107	G	T	intergenic	*	*	*	*	*	*	16	40
PA1088	546 112	A	G	intergenic	*	*	*	*	*	*	16	40
PA3448	546 112	A	G	intergenic	*	*	*	*	*	*	14	40
PA8281	546 112	A	G	intergenic	*	*	*	*	*	*	14	40
PA12117	546 112	A	G	intergenic	*	*	*	*	*	*	16	40
PA1088	546 135	A	T	intergenic	*	*	*	*	*	*	22	40
PA3448	546 135	A	T	intergenic	*	*	*	*	*	*	15	40
PA7790	546 135	A	T	intergenic	*	*	*	*	*	*	10	40
PA8281	546 135	A	T	intergenic	*	*	*	*	*	*	14	40
PA12117	546 135	A	T	intergenic	*	*	*	*	*	*	14	40
PA1088	546 162	C	A	intergenic	*	*	*	*	*	*	24	40
PA3448	546 162	C	A	intergenic	*	*	*	*	*	*	24	40
PA8281	546 162	C	A	intergenic	*	*	*	*	*	*	21	40
PA11803	546 162	C	A	intergenic	*	*	*	*	*	*	10	40
PA12117	546 162	C	A	intergenic	*	*	*	*	*	*	21	40
PA1088	546 163	C	G	intergenic	*	*	*	*	*	*	24	40
PA3448	546 163	C	G	intergenic	*	*	*	*	*	*	25	40
PA8281	546 163	C	G	intergenic	*	*	*	*	*	*	21	40
PA11803	546 163	C	G	intergenic	*	*	*	*	*	*	10	40
PA12117	546 163	C	G	intergenic	*	*	*	*	*	*	21	40
PA1088	546 175	C	T	intergenic	*	*	*	*	*	*	27	40
PA3448	546 175	C	T	intergenic	*	*	*	*	*	*	26	40.08
PA7790	546 175	C	T	intergenic	*	*	*	*	*	*	15	40
PA8281	546 175	C	T	intergenic	*	*	*	*	*	*	23	40
PA11803	546 175	C	T	intergenic	*	*	*	*	*	*	15	40
PA12117	546 175	C	T	intergenic	*	*	*	*	*	*	25	40
PA1088	546 184	G	A	intergenic	*	*	*	*	*	*	30	40
PA3448	546 184	G	A	intergenic	*	*	*	*	*	*	28	40.15
PA7790	546 184	G	A	intergenic	*	*	*	*	*	*	21	40
PA8281	546 184	G	A	intergenic	*	*	*	*	*	*	25	40
PA11803	546 184	G	A	intergenic	*	*	*	*	*	*	15	40.14
PA12117	546 184	G	A	intergenic	*	*	*	*	*	*	26	40
PA1088	546 200	C	A	intergenic	*	*	*	*	*	*	37	40
PA3448	546 200	C	A	intergenic	*	*	*	*	*	*	33	40.31
PA7790	546 200	C	A	intergenic	*	*	*	*	*	*	29	40.07
PA8281	546 200	C	A	intergenic	*	*	*	*	*	*	28	40.07
PA11803	546 200	C	A	intergenic	*	*	*	*	*	*	17	40.24
PA12117	546 200	C	A	intergenic	*	*	*	*	*	*	32	40.19
PA3448	546 213	A	G	intergenic	*	*	*	*	*	*	33	40.31
PA7790	546 213	A	G	intergenic	*	*	*	*	*	*	30	40.14
PA8281	546 213	A	G	intergenic	*	*	*	*	*	*	30	40.14
PA11803	546 213	A	G	intergenic	*	*	*	*	*	*	21	40.19
PA12117	546 213	A	G	intergenic	*	*	*	*	*	*	35	40.29
PA3448	546 223	A	T	intergenic	*	*	*	*	*	*	34	40.3
PA7790	546 223	A	T	intergenic	*	*	*	*	*	*	33	40.19
PA8281	546 223	A	T	intergenic	*	*	*	*	*	*	33	40.25
PA11803	546 223	A	T	intergenic	*	*	*	*	*	*	22	40.19
PA12117	546 223	A	T	intergenic	*	*	*	*	*	*	39	40.31
PA8281	546 266	A	G	intergenic	*	*	*	*	*	*	42	40.39
PA11803	546 266	A	G	intergenic	*	*	*	*	*	*	33	40.62
PA11803	546 268	A	G	intergenic	*	*	*	*	*	*	34	40.66
PA11803	546 273	C	A	intergenic	*	*	*	*	*	*	36	40.68
PA11803	546 288	C	T	intergenic	*	*	*	*	*	*	39	40.73
PA1088	556 251	G	C	intergenic	*	*	*	*	*	*	24	40.85
PA3448	556 251	G	C	intergenic	*	*	*	*	*	*	21	41.39
PA7790	556 251	G	C	intergenic	*	*	*	*	*	*	21	40.87
PA8281	556 251	G	C	intergenic	*	*	*	*	*	*	12	40.51
PA11803	556 251	G	C	intergenic	*	*	*	*	*	*	14	41.68
PA12117	556 251	G	C	intergenic	*	*	*	*	*	*	18	40.68
PA1088	556 267	C	T	intergenic	*	*	*	*	*	*	15	40.14
PA3448	556 267	C	T	intergenic	*	*	*	*	*	*	12	40.34
PA7790	556 267	C	T	intergenic	*	*	*	*	*	*	12	40.17
PA12117	556 267	C	T	intergenic	*	*	*	*	*	*	10	40
PA1088	556 271	G	C	intergenic	*	*	*	*	*	*	14	40.15
PA7790	556 271	G	C	intergenic	*	*	*	*	*	*	10	40
PA1088	558 722	T	C	synonymous_coding	SILENT	ctA/ctG	L119	gene503	pili_assembly_chaperone	NP_249190.1	12	40
PA7790	558 722	T	C	synonymous_coding	SILENT	ctA/ctG	L119	gene503	pili_assembly_chaperone	NP_249190.1	11	40
PA1088	558 725	G	A	synonymous_coding	SILENT	gcC/gcT	A118	gene503	pili_assembly_chaperone	NP_249190.1	15	40
PA7790	558 725	G	A	synonymous_coding	SILENT	gcC/gcT	A118	gene503	pili_assembly_chaperone	NP_249190.1	11	40
PA11803	558 725	G	A	synonymous_coding	SILENT	gcC/gcT	A118	gene503	pili_assembly_chaperone	NP_249190.1	10	40
PA1088	558 731	C	T	synonymous_coding	SILENT	caG/caA	Q116	gene503	pili_assembly_chaperone	NP_249190.1	16	40
PA3448	558 731	C	T	synonymous_coding	SILENT	caG/caA	Q116	gene503	pili_assembly_chaperone	NP_249190.1	10	40
PA7790	558 731	C	T	synonymous_coding	SILENT	caG/caA	Q116	gene503	pili_assembly_chaperone	NP_249190.1	13	40
PA8281	558 731	C	T	synonymous_coding	SILENT	caG/caA	Q116	gene503	pili_assembly_chaperone	NP_249190.1	10	40
PA11803	558 731	C	T	synonymous_coding	SILENT	caG/caA	Q116	gene503	pili_assembly_chaperone	NP_249190.1	10	40
PA12117	558 731	C	T	synonymous_coding	SILENT	caG/caA	Q116	gene503	pili_assembly_chaperone	NP_249190.1	10	40
PA1088	558 737	G	A	synonymous_coding	SILENT	acC/acT	T114	gene503	pili_assembly_chaperone	NP_249190.1	22	40
PA3448	558 737	G	A	synonymous_coding	SILENT	acC/acT	T114	gene503	pili_assembly_chaperone	NP_249190.1	13	40.16
PA7790	558 737	G	A	synonymous_coding	SILENT	acC/acT	T114	gene503	pili_assembly_chaperone	NP_249190.1	16	40.13
PA8281	558 737	G	A	synonymous_coding	SILENT	acC/acT	T114	gene503	pili_assembly_chaperone	NP_249190.1	15	40
PA11803	558 737	G	A	synonymous_coding	SILENT	acC/acT	T114	gene503	pili_assembly_chaperone	NP_249190.1	12	40
PA12117	558 737	G	A	synonymous_coding	SILENT	acC/acT	T114	gene503	pili_assembly_chaperone	NP_249190.1	13	40
PA1088	558 739	T	C	non_synonymous_coding	MISSENSE	Acc/Gcc	T114A	gene503	pili_assembly_chaperone	NP_249190.1	25	40.08
PA3448	558 739	T	C	non_synonymous_coding	MISSENSE	Acc/Gcc	T114A	gene503	pili_assembly_chaperone	NP_249190.1	14	40.15
PA7790	558 739	T	C	non_synonymous_coding	MISSENSE	Acc/Gcc	T114A	gene503	pili_assembly_chaperone	NP_249190.1	16	40.13
PA8281	558 739	T	C	non_synonymous_coding	MISSENSE	Acc/Gcc	T114A	gene503	pili_assembly_chaperone	NP_249190.1	15	40
PA11803	558 739	T	C	non_synonymous_coding	MISSENSE	Acc/Gcc	T114A	gene503	pili_assembly_chaperone	NP_249190.1	12	40
PA12117	558 739	T	C	non_synonymous_coding	MISSENSE	Acc/Gcc	T114A	gene503	pili_assembly_chaperone	NP_249190.1	14	40
PA1088	558 740	C	A	non_synonymous_coding	MISSENSE	gaG/gaT	E113D	gene503	pili_assembly_chaperone	NP_249190.1	26	40.16
PA3448	558 740	C	A	non_synonymous_coding	MISSENSE	gaG/gaT	E113D	gene503	pili_assembly_chaperone	NP_249190.1	15	40.27
PA7790	558 740	C	A	non_synonymous_coding	MISSENSE	gaG/gaT	E113D	gene503	pili_assembly_chaperone	NP_249190.1	16	40.13
PA8281	558 740	C	A	non_synonymous_coding	MISSENSE	gaG/gaT	E113D	gene503	pili_assembly_chaperone	NP_249190.1	15	40
PA11803	558 740	C	A	non_synonymous_coding	MISSENSE	gaG/gaT	E113D	gene503	pili_assembly_chaperone	NP_249190.1	12	40
PA12117	558 740	C	A	non_synonymous_coding	MISSENSE	gaG/gaT	E113D	gene503	pili_assembly_chaperone	NP_249190.1	14	40
PA1088	558 744	G	C	non_synonymous_coding	MISSENSE	cCc/cGc	P112R	gene503	pili_assembly_chaperone	NP_249190.1	28	40.22
PA3448	558 744	G	C	non_synonymous_coding	MISSENSE	cCc/cGc	P112R	gene503	pili_assembly_chaperone	NP_249190.1	16	40.38
PA7790	558 744	G	C	non_synonymous_coding	MISSENSE	cCc/cGc	P112R	gene503	pili_assembly_chaperone	NP_249190.1	18	40.34
PA8281	558 744	G	C	non_synonymous_coding	MISSENSE	cCc/cGc	P112R	gene503	pili_assembly_chaperone	NP_249190.1	16	40.13
PA11803	558 744	G	C	non_synonymous_coding	MISSENSE	cCc/cGc	P112R	gene503	pili_assembly_chaperone	NP_249190.1	13	40.16
PA12117	558 744	G	C	non_synonymous_coding	MISSENSE	cCc/cGc	P112R	gene503	pili_assembly_chaperone	NP_249190.1	15	40
PA1088	558 745	G	C	non_synonymous_coding	MISSENSE	Ccc/Gcc	P112A	gene503	pili_assembly_chaperone	NP_249190.1	28	40.22
PA3448	558 745	G	C	non_synonymous_coding	MISSENSE	Ccc/Gcc	P112A	gene503	pili_assembly_chaperone	NP_249190.1	17	40.48
PA7790	558 745	G	C	non_synonymous_coding	MISSENSE	Ccc/Gcc	P112A	gene503	pili_assembly_chaperone	NP_249190.1	19	40.43
PA8281	558 745	G	C	non_synonymous_coding	MISSENSE	Ccc/Gcc	P112A	gene503	pili_assembly_chaperone	NP_249190.1	18	40.23
PA11803	558 745	G	C	non_synonymous_coding	MISSENSE	Ccc/Gcc	P112A	gene503	pili_assembly_chaperone	NP_249190.1	14	40.15
PA12117	558 745	G	C	non_synonymous_coding	MISSENSE	Ccc/Gcc	P112A	gene503	pili_assembly_chaperone	NP_249190.1	15	40
PA1088	558 746	A	T	synonymous_coding	SILENT	acT/acA	T111	gene503	pili_assembly_chaperone	NP_249190.1	28	40.22
PA3448	558 746	A	T	synonymous_coding	SILENT	acT/acA	T111	gene503	pili_assembly_chaperone	NP_249190.1	19	40.43
PA7790	558 746	A	T	synonymous_coding	SILENT	acT/acA	T111	gene503	pili_assembly_chaperone	NP_249190.1	20	40.41
PA8281	558 746	A	T	synonymous_coding	SILENT	acT/acA	T111	gene503	pili_assembly_chaperone	NP_249190.1	18	40.23
PA11803	558 746	A	T	synonymous_coding	SILENT	acT/acA	T111	gene503	pili_assembly_chaperone	NP_249190.1	14	40.15
PA12117	558 746	A	T	synonymous_coding	SILENT	acT/acA	T111	gene503	pili_assembly_chaperone	NP_249190.1	15	40
PA1088	558 747	G	T	non_synonymous_coding	MISSENSE	aCt/aAt	T111N	gene503	pili_assembly_chaperone	NP_249190.1	29	40.28
PA3448	558 747	G	T	non_synonymous_coding	MISSENSE	aCt/aAt	T111N	gene503	pili_assembly_chaperone	NP_249190.1	19	40.43
PA7790	558 747	G	T	non_synonymous_coding	MISSENSE	aCt/aAt	T111N	gene503	pili_assembly_chaperone	NP_249190.1	22	40.56
PA8281	558 747	G	T	non_synonymous_coding	MISSENSE	aCt/aAt	T111N	gene503	pili_assembly_chaperone	NP_249190.1	19	40.22
PA11803	558 747	G	T	non_synonymous_coding	MISSENSE	aCt/aAt	T111N	gene503	pili_assembly_chaperone	NP_249190.1	15	40.27
PA12117	558 747	G	T	non_synonymous_coding	MISSENSE	aCt/aAt	T111N	gene503	pili_assembly_chaperone	NP_249190.1	17	40
PA1088	558 749	A	G	synonymous_coding	SILENT	agT/agC	S110	gene503	pili_assembly_chaperone	NP_249190.1	31	40.39
PA3448	558 749	A	G	synonymous_coding	SILENT	agT/agC	S110	gene503	pili_assembly_chaperone	NP_249190.1	22	40.65
PA7790	558 749	A	G	synonymous_coding	SILENT	agT/agC	S110	gene503	pili_assembly_chaperone	NP_249190.1	25	40.65
PA8281	558 749	A	G	synonymous_coding	SILENT	agT/agC	S110	gene503	pili_assembly_chaperone	NP_249190.1	19	40.22
PA11803	558 749	A	G	synonymous_coding	SILENT	agT/agC	S110	gene503	pili_assembly_chaperone	NP_249190.1	16	40.38
PA12117	558 749	A	G	synonymous_coding	SILENT	agT/agC	S110	gene503	pili_assembly_chaperone	NP_249190.1	18	40.11
PA1088	558 751	T	C	non_synonymous_coding	MISSENSE	Agt/Ggt	S110G	gene503	pili_assembly_chaperone	NP_249190.1	32	40.45
PA3448	558 751	T	C	non_synonymous_coding	MISSENSE	Agt/Ggt	S110G	gene503	pili_assembly_chaperone	NP_249190.1	22	40.65
PA7790	558 751	T	C	non_synonymous_coding	MISSENSE	Agt/Ggt	S110G	gene503	pili_assembly_chaperone	NP_249190.1	27	40.75
PA8281	558 751	T	C	non_synonymous_coding	MISSENSE	Agt/Ggt	S110G	gene503	pili_assembly_chaperone	NP_249190.1	23	40.53
PA11803	558 751	T	C	non_synonymous_coding	MISSENSE	Agt/Ggt	S110G	gene503	pili_assembly_chaperone	NP_249190.1	17	40.48
PA12117	558 751	T	C	non_synonymous_coding	MISSENSE	Agt/Ggt	S110G	gene503	pili_assembly_chaperone	NP_249190.1	19	40.11
PA1088	558 752	G	A	synonymous_coding	SILENT	ccC/ccT	P109	gene503	pili_assembly_chaperone	NP_249190.1	33	40.49
PA3448	558 752	G	A	synonymous_coding	SILENT	ccC/ccT	P109	gene503	pili_assembly_chaperone	NP_249190.1	22	40.65
PA7790	558 752	G	A	synonymous_coding	SILENT	ccC/ccT	P109	gene503	pili_assembly_chaperone	NP_249190.1	27	40.75
PA8281	558 752	G	A	synonymous_coding	SILENT	ccC/ccT	P109	gene503	pili_assembly_chaperone	NP_249190.1	24	40.59
PA11803	558 752	G	A	synonymous_coding	SILENT	ccC/ccT	P109	gene503	pili_assembly_chaperone	NP_249190.1	17	40.48
PA12117	558 752	G	A	synonymous_coding	SILENT	ccC/ccT	P109	gene503	pili_assembly_chaperone	NP_249190.1	19	40.11
PA1088	558 754	G	T	non_synonymous_coding	MISSENSE	Ccc/Acc	P109T	gene503	pili_assembly_chaperone	NP_249190.1	34	40.54
PA3448	558 754	G	T	non_synonymous_coding	MISSENSE	Ccc/Acc	P109T	gene503	pili_assembly_chaperone	NP_249190.1	22	40.65
PA7790	558 754	G	T	non_synonymous_coding	MISSENSE	Ccc/Acc	P109T	gene503	pili_assembly_chaperone	NP_249190.1	27	40.75
PA8281	558 754	G	T	non_synonymous_coding	MISSENSE	Ccc/Acc	P109T	gene503	pili_assembly_chaperone	NP_249190.1	24	40.59
PA11803	558 754	G	T	non_synonymous_coding	MISSENSE	Ccc/Acc	P109T	gene503	pili_assembly_chaperone	NP_249190.1	19	40.64
PA12117	558 754	G	T	non_synonymous_coding	MISSENSE	Ccc/Acc	P109T	gene503	pili_assembly_chaperone	NP_249190.1	19	40.11
PA3448	618 105	G	A	synonymous_coding	SILENT	caG/caA	Q148	gene565	hypothetical_protein	NP_249251.1	43	44.86
PA7790	618 105	G	A	synonymous_coding	SILENT	caG/caA	Q148	gene565	hypothetical_protein	NP_249251.1	51	41.38
PA8281	618 105	G	A	synonymous_coding	SILENT	caG/caA	Q148	gene565	hypothetical_protein	NP_249251.1	39	41.55
PA12117	618 105	G	A	synonymous_coding	SILENT	caG/caA	Q148	gene565	hypothetical_protein	NP_249251.1	25	41.37
PA1088	618 149	A	G	stop_lost	MISSENSE	tAg/tGg	*163W	gene565	hypothetical_protein	NP_249251.1	17	40.84
PA3448	618 149	A	G	stop_lost	MISSENSE	tAg/tGg	*163W	gene565	hypothetical_protein	NP_249251.1	18	49.1
PA7790	618 149	A	G	stop_lost	MISSENSE	tAg/tGg	*163W	gene565	hypothetical_protein	NP_249251.1	19	40.85
PA8281	618 149	A	G	stop_lost	MISSENSE	tAg/tGg	*163W	gene565	hypothetical_protein	NP_249251.1	17	41.31
PA11803	618 149	A	G	stop_lost	MISSENSE	tAg/tGg	*163W	gene565	hypothetical_protein	NP_249251.1	19	40.96
PA12117	618 149	A	G	stop_lost	MISSENSE	tAg/tGg	*163W	gene565	hypothetical_protein	NP_249251.1	10	40.81
PA1088	618 150	G	A	synonymous_stop	SILENT	taG/taA	*163	gene565	hypothetical_protein	NP_249251.1	16	40.76
PA3448	618 150	G	A	synonymous_stop	SILENT	taG/taA	*163	gene565	hypothetical_protein	NP_249251.1	17	49.49
PA7790	618 150	G	A	synonymous_stop	SILENT	taG/taA	*163	gene565	hypothetical_protein	NP_249251.1	18	40.79
PA8281	618 150	G	A	synonymous_stop	SILENT	taG/taA	*163	gene565	hypothetical_protein	NP_249251.1	15	41.34
PA11803	618 150	G	A	synonymous_stop	SILENT	taG/taA	*163	gene565	hypothetical_protein	NP_249251.1	19	40.96
PA12117	618 150	G	A	synonymous_stop	SILENT	taG/taA	*163	gene565	hypothetical_protein	NP_249251.1	10	40.81
PA1088	618 153	G	C	intergenic	*	*	*	*	*	*	16	40.76
PA7790	618 153	G	C	intergenic	*	*	*	*	*	*	16	40.76
PA8281	618 153	G	C	intergenic	*	*	*	*	*	*	12	41.18
PA11803	618 153	G	C	intergenic	*	*	*	*	*	*	18	40.9
PA1088	618 155	T	G	intergenic	*	*	*	*	*	*	14	40.73
PA7790	618 155	T	G	intergenic	*	*	*	*	*	*	15	40.68
PA11803	618 155	T	G	intergenic	*	*	*	*	*	*	15	40.68
PA1088	618 161	A	G	intergenic	*	*	*	*	*	*	10	40.61
PA7790	618 161	A	G	intergenic	*	*	*	*	*	*	11	40.37
PA11803	618 161	A	G	intergenic	*	*	*	*	*	*	11	40.37
PA7790	618 162	A	G	intergenic	*	*	*	*	*	*	11	40.37
PA1088	619 336	A	G	non_synonymous_coding	MISSENSE	gTc/gCc	V224A	gene567	hydrolase	NP_249253.1	16	40.26
PA11803	619 336	A	G	non_synonymous_coding	MISSENSE	gTc/gCc	V224A	gene567	hydrolase	NP_249253.1	15	40.14
PA1088	619 339	G	C	non_synonymous_coding	MISSENSE	aCa/aGa	T223R	gene567	hydrolase	NP_249253.1	18	40.96
PA7790	619 339	G	C	non_synonymous_coding	MISSENSE	aCa/aGa	T223R	gene567	hydrolase	NP_249253.1	19	40.54
PA8281	619 339	G	C	non_synonymous_coding	MISSENSE	aCa/aGa	T223R	gene567	hydrolase	NP_249253.1	15	41.08
PA11803	619 339	G	C	non_synonymous_coding	MISSENSE	aCa/aGa	T223R	gene567	hydrolase	NP_249253.1	16	40.13
PA12117	619 339	G	C	non_synonymous_coding	MISSENSE	aCa/aGa	T223R	gene567	hydrolase	NP_249253.1	16	43.23
PA1088	619 349	A	G	synonymous_coding	SILENT	Ttg/Ctg	L220	gene567	hydrolase	NP_249253.1	25	41.17
PA7790	619 349	A	G	synonymous_coding	SILENT	Ttg/Ctg	L220	gene567	hydrolase	NP_249253.1	25	40.81
PA8281	619 349	A	G	synonymous_coding	SILENT	Ttg/Ctg	L220	gene567	hydrolase	NP_249253.1	20	41.11
PA11803	619 349	A	G	synonymous_coding	SILENT	Ttg/Ctg	L220	gene567	hydrolase	NP_249253.1	23	40.62
PA12117	619 349	A	G	synonymous_coding	SILENT	Ttg/Ctg	L220	gene567	hydrolase	NP_249253.1	23	42.69
PA1088	619 351	C	T	non_synonymous_coding	MISSENSE	cGc/cAc	R219H	gene567	hydrolase	NP_249253.1	25	41.17
PA7790	619 351	C	T	non_synonymous_coding	MISSENSE	cGc/cAc	R219H	gene567	hydrolase	NP_249253.1	25	40.81
PA8281	619 351	C	T	non_synonymous_coding	MISSENSE	cGc/cAc	R219H	gene567	hydrolase	NP_249253.1	21	41.15
PA11803	619 351	C	T	non_synonymous_coding	MISSENSE	cGc/cAc	R219H	gene567	hydrolase	NP_249253.1	24	40.68
PA12117	619 351	C	T	non_synonymous_coding	MISSENSE	cGc/cAc	R219H	gene567	hydrolase	NP_249253.1	23	42.69
PA1088	619 359	C	G	synonymous_coding	SILENT	acG/acC	T216	gene567	hydrolase	NP_249253.1	31	41.2
PA3448	619 359	C	G	synonymous_coding	SILENT	acG/acC	T216	gene567	hydrolase	NP_249253.1	14	41.54
PA7790	619 359	C	G	synonymous_coding	SILENT	acG/acC	T216	gene567	hydrolase	NP_249253.1	28	40.94
PA8281	619 359	C	G	synonymous_coding	SILENT	acG/acC	T216	gene567	hydrolase	NP_249253.1	26	41.17
PA11803	619 359	C	G	synonymous_coding	SILENT	acG/acC	T216	gene567	hydrolase	NP_249253.1	28	40.73
PA12117	619 359	C	G	synonymous_coding	SILENT	acG/acC	T216	gene567	hydrolase	NP_249253.1	27	42.59
PA11803	629 282	T	G	synonymous_coding	SILENT	gcA/gcC	A201	gene579	hypothetical_protein	NP_249265.1	40	40.26
PA7790	629 288	G	A	synonymous_coding	SILENT	ggC/ggT	G199	gene579	hypothetical_protein	NP_249265.1	43	40.33
PA11803	629 288	G	A	synonymous_coding	SILENT	ggC/ggT	G199	gene579	hypothetical_protein	NP_249265.1	38	40.27
PA3448	629 303	G	C	synonymous_coding	SILENT	ccC/ccG	P194	gene579	hypothetical_protein	NP_249265.1	42	40.24
PA7790	629 303	G	C	synonymous_coding	SILENT	ccC/ccG	P194	gene579	hypothetical_protein	NP_249265.1	40	40.36
PA11803	629 303	G	C	synonymous_coding	SILENT	ccC/ccG	P194	gene579	hypothetical_protein	NP_249265.1	33	40.31
PA1088	629 306	A	G	synonymous_coding	SILENT	gaT/gaC	D193	gene579	hypothetical_protein	NP_249265.1	45	40.27
PA3448	629 306	A	G	synonymous_coding	SILENT	gaT/gaC	D193	gene579	hypothetical_protein	NP_249265.1	39	40.21
PA7790	629 306	A	G	synonymous_coding	SILENT	gaT/gaC	D193	gene579	hypothetical_protein	NP_249265.1	39	40.37
PA8281	629 306	A	G	synonymous_coding	SILENT	gaT/gaC	D193	gene579	hypothetical_protein	NP_249265.1	40	40.2
PA11803	629 306	A	G	synonymous_coding	SILENT	gaT/gaC	D193	gene579	hypothetical_protein	NP_249265.1	33	40.31
PA1088	629 323	G	T	non_synonymous_coding	MISSENSE	Cgc/Agc	R188S	gene579	hypothetical_protein	NP_249265.1	40	40.26
PA3448	629 323	G	T	non_synonymous_coding	MISSENSE	Cgc/Agc	R188S	gene579	hypothetical_protein	NP_249265.1	30	40.2
PA7790	629 323	G	T	non_synonymous_coding	MISSENSE	Cgc/Agc	R188S	gene579	hypothetical_protein	NP_249265.1	34	40.3
PA8281	629 323	G	T	non_synonymous_coding	MISSENSE	Cgc/Agc	R188S	gene579	hypothetical_protein	NP_249265.1	37	40.17
PA11803	629 323	G	T	non_synonymous_coding	MISSENSE	Cgc/Agc	R188S	gene579	hypothetical_protein	NP_249265.1	32	40.26
PA12117	629 323	G	T	non_synonymous_coding	MISSENSE	Cgc/Agc	R188S	gene579	hypothetical_protein	NP_249265.1	44	40.23
PA1088	629 333	C	T	synonymous_coding	SILENT	gaG/gaA	E184	gene579	hypothetical_protein	NP_249265.1	38	40.27
PA3448	629 333	C	T	synonymous_coding	SILENT	gaG/gaA	E184	gene579	hypothetical_protein	NP_249265.1	26	40.24
PA7790	629 333	C	T	synonymous_coding	SILENT	gaG/gaA	E184	gene579	hypothetical_protein	NP_249265.1	31	40.33
PA8281	629 333	C	T	synonymous_coding	SILENT	gaG/gaA	E184	gene579	hypothetical_protein	NP_249265.1	35	40.18
PA11803	629 333	C	T	synonymous_coding	SILENT	gaG/gaA	E184	gene579	hypothetical_protein	NP_249265.1	28	40.29
PA12117	629 333	C	T	synonymous_coding	SILENT	gaG/gaA	E184	gene579	hypothetical_protein	NP_249265.1	44	40.23
PA1088	629 371	G	A	synonymous_coding	SILENT	Ctg/Ttg	L172	gene579	hypothetical_protein	NP_249265.1	26	40.31
PA3448	629 371	G	A	synonymous_coding	SILENT	Ctg/Ttg	L172	gene579	hypothetical_protein	NP_249265.1	19	40.11
PA7790	629 371	G	A	synonymous_coding	SILENT	Ctg/Ttg	L172	gene579	hypothetical_protein	NP_249265.1	15	40
PA8281	629 371	G	A	synonymous_coding	SILENT	Ctg/Ttg	L172	gene579	hypothetical_protein	NP_249265.1	19	40.22
PA11803	629 371	G	A	synonymous_coding	SILENT	Ctg/Ttg	L172	gene579	hypothetical_protein	NP_249265.1	19	40.11
PA12117	629 371	G	A	synonymous_coding	SILENT	Ctg/Ttg	L172	gene579	hypothetical_protein	NP_249265.1	30	40.07
PA1088	629 375	C	T	synonymous_coding	SILENT	gcG/gcA	A170	gene579	hypothetical_protein	NP_249265.1	23	40.27
PA3448	629 375	C	T	synonymous_coding	SILENT	gcG/gcA	A170	gene579	hypothetical_protein	NP_249265.1	18	40.11
PA7790	629 375	C	T	synonymous_coding	SILENT	gcG/gcA	A170	gene579	hypothetical_protein	NP_249265.1	15	40
PA8281	629 375	C	T	synonymous_coding	SILENT	gcG/gcA	A170	gene579	hypothetical_protein	NP_249265.1	17	40.24
PA11803	629 375	C	T	synonymous_coding	SILENT	gcG/gcA	A170	gene579	hypothetical_protein	NP_249265.1	16	40
PA12117	629 375	C	T	synonymous_coding	SILENT	gcG/gcA	A170	gene579	hypothetical_protein	NP_249265.1	28	40
PA1088	629 399	G	T	synonymous_coding	SILENT	gtC/gtA	V162	gene579	hypothetical_protein	NP_249265.1	19	40.22
PA7790	629 399	G	T	synonymous_coding	SILENT	gtC/gtA	V162	gene579	hypothetical_protein	NP_249265.1	13	40
PA8281	629 399	G	T	synonymous_coding	SILENT	gtC/gtA	V162	gene579	hypothetical_protein	NP_249265.1	12	40.17
PA11803	629 399	G	T	synonymous_coding	SILENT	gtC/gtA	V162	gene579	hypothetical_protein	NP_249265.1	12	40
PA12117	629 399	G	T	synonymous_coding	SILENT	gtC/gtA	V162	gene579	hypothetical_protein	NP_249265.1	19	40
PA1088	629 402	T	G	synonymous_coding	SILENT	acA/acC	T161	gene579	hypothetical_protein	NP_249265.1	19	40.22
PA7790	629 402	T	G	synonymous_coding	SILENT	acA/acC	T161	gene579	hypothetical_protein	NP_249265.1	14	40
PA8281	629 402	T	G	synonymous_coding	SILENT	acA/acC	T161	gene579	hypothetical_protein	NP_249265.1	11	40.19
PA11803	629 402	T	G	synonymous_coding	SILENT	acA/acC	T161	gene579	hypothetical_protein	NP_249265.1	12	40
PA12117	629 402	T	G	synonymous_coding	SILENT	acA/acC	T161	gene579	hypothetical_protein	NP_249265.1	17	40
PA1088	629 405	C	A	synonymous_coding	SILENT	ccG/ccT	P160	gene579	hypothetical_protein	NP_249265.1	19	40.22
PA7790	629 405	C	A	synonymous_coding	SILENT	ccG/ccT	P160	gene579	hypothetical_protein	NP_249265.1	12	40
PA8281	629 405	C	A	synonymous_coding	SILENT	ccG/ccT	P160	gene579	hypothetical_protein	NP_249265.1	11	40.19
PA12117	629 405	C	A	synonymous_coding	SILENT	ccG/ccT	P160	gene579	hypothetical_protein	NP_249265.1	15	40
PA1088	629 414	G	T	synonymous_coding	SILENT	atC/atA	I157	gene579	hypothetical_protein	NP_249265.1	19	40.11
PA7790	629 414	G	T	synonymous_coding	SILENT	atC/atA	I157	gene579	hypothetical_protein	NP_249265.1	10	40
PA8281	629 414	G	T	synonymous_coding	SILENT	atC/atA	I157	gene579	hypothetical_protein	NP_249265.1	13	40.16
PA12117	629 414	G	T	synonymous_coding	SILENT	atC/atA	I157	gene579	hypothetical_protein	NP_249265.1	15	40
PA1088	629 417	G	C	synonymous_coding	SILENT	cgC/cgG	R156	gene579	hypothetical_protein	NP_249265.1	19	40.11
PA7790	629 417	G	C	synonymous_coding	SILENT	cgC/cgG	R156	gene579	hypothetical_protein	NP_249265.1	10	40
PA8281	629 417	G	C	synonymous_coding	SILENT	cgC/cgG	R156	gene579	hypothetical_protein	NP_249265.1	12	40.17
PA11803	629 417	G	C	synonymous_coding	SILENT	cgC/cgG	R156	gene579	hypothetical_protein	NP_249265.1	11	40
PA12117	629 417	G	C	synonymous_coding	SILENT	cgC/cgG	R156	gene579	hypothetical_protein	NP_249265.1	17	40
PA1088	629 423	G	C	synonymous_coding	SILENT	tcC/tcG	S154	gene579	hypothetical_protein	NP_249265.1	19	40.11
PA7790	629 423	G	C	synonymous_coding	SILENT	tcC/tcG	S154	gene579	hypothetical_protein	NP_249265.1	10	40
PA8281	629 423	G	C	synonymous_coding	SILENT	tcC/tcG	S154	gene579	hypothetical_protein	NP_249265.1	11	40.19
PA11803	629 423	G	C	synonymous_coding	SILENT	tcC/tcG	S154	gene579	hypothetical_protein	NP_249265.1	12	40
PA12117	629 423	G	C	synonymous_coding	SILENT	tcC/tcG	S154	gene579	hypothetical_protein	NP_249265.1	16	40
PA1088	629 429	C	T	synonymous_coding	SILENT	gtG/gtA	V152	gene579	hypothetical_protein	NP_249265.1	22	40.19
PA7790	629 429	C	T	synonymous_coding	SILENT	gtG/gtA	V152	gene579	hypothetical_protein	NP_249265.1	10	40
PA8281	629 429	C	T	synonymous_coding	SILENT	gtG/gtA	V152	gene579	hypothetical_protein	NP_249265.1	11	40
PA11803	629 429	C	T	synonymous_coding	SILENT	gtG/gtA	V152	gene579	hypothetical_protein	NP_249265.1	13	40
PA12117	629 429	C	T	synonymous_coding	SILENT	gtG/gtA	V152	gene579	hypothetical_protein	NP_249265.1	16	40
PA1088	629 450	A	G	synonymous_coding	SILENT	cgT/cgC	R145	gene579	hypothetical_protein	NP_249265.1	28	40.44
PA3448	629 450	A	G	synonymous_coding	SILENT	cgT/cgC	R145	gene579	hypothetical_protein	NP_249265.1	11	40.19
PA7790	629 450	A	G	synonymous_coding	SILENT	cgT/cgC	R145	gene579	hypothetical_protein	NP_249265.1	13	40
PA8281	629 450	A	G	synonymous_coding	SILENT	cgT/cgC	R145	gene579	hypothetical_protein	NP_249265.1	14	40
PA11803	629 450	A	G	synonymous_coding	SILENT	cgT/cgC	R145	gene579	hypothetical_protein	NP_249265.1	17	40
PA12117	629 450	A	G	synonymous_coding	SILENT	cgT/cgC	R145	gene579	hypothetical_protein	NP_249265.1	25	40.08
PA1088	629 459	A	G	synonymous_coding	SILENT	ggT/ggC	G142	gene579	hypothetical_protein	NP_249265.1	33	40.37
PA3448	629 459	A	G	synonymous_coding	SILENT	ggT/ggC	G142	gene579	hypothetical_protein	NP_249265.1	13	40.16
PA7790	629 459	A	G	synonymous_coding	SILENT	ggT/ggC	G142	gene579	hypothetical_protein	NP_249265.1	13	40
PA8281	629 459	A	G	synonymous_coding	SILENT	ggT/ggC	G142	gene579	hypothetical_protein	NP_249265.1	16	40
PA11803	629 459	A	G	synonymous_coding	SILENT	ggT/ggC	G142	gene579	hypothetical_protein	NP_249265.1	18	40
PA12117	629 459	A	G	synonymous_coding	SILENT	ggT/ggC	G142	gene579	hypothetical_protein	NP_249265.1	26	40.08
PA1088	629 471	C	T	synonymous_coding	SILENT	ccG/ccA	P138	gene579	hypothetical_protein	NP_249265.1	36	40.4
PA3448	629 471	C	T	synonymous_coding	SILENT	ccG/ccA	P138	gene579	hypothetical_protein	NP_249265.1	17	40.12
PA7790	629 471	C	T	synonymous_coding	SILENT	ccG/ccA	P138	gene579	hypothetical_protein	NP_249265.1	21	40.19
PA8281	629 471	C	T	synonymous_coding	SILENT	ccG/ccA	P138	gene579	hypothetical_protein	NP_249265.1	19	40.11
PA11803	629 471	C	T	synonymous_coding	SILENT	ccG/ccA	P138	gene579	hypothetical_protein	NP_249265.1	22	40
PA12117	629 471	C	T	synonymous_coding	SILENT	ccG/ccA	P138	gene579	hypothetical_protein	NP_249265.1	29	40.28
PA1088	629 479	T	C	non_synonymous_coding	MISSENSE	Act/Gct	T136A	gene579	hypothetical_protein	NP_249265.1	36	40.4
PA3448	629 479	T	C	non_synonymous_coding	MISSENSE	Act/Gct	T136A	gene579	hypothetical_protein	NP_249265.1	20	40.2
PA7790	629 479	T	C	non_synonymous_coding	MISSENSE	Act/Gct	T136A	gene579	hypothetical_protein	NP_249265.1	20	40.31
PA8281	629 479	T	C	non_synonymous_coding	MISSENSE	Act/Gct	T136A	gene579	hypothetical_protein	NP_249265.1	24	40.26
PA11803	629 479	T	C	non_synonymous_coding	MISSENSE	Act/Gct	T136A	gene579	hypothetical_protein	NP_249265.1	25	40.08
PA12117	629 479	T	C	non_synonymous_coding	MISSENSE	Act/Gct	T136A	gene579	hypothetical_protein	NP_249265.1	32	40.32
PA1088	629 483	C	A	synonymous_coding	SILENT	ctG/ctT	L134	gene579	hypothetical_protein	NP_249265.1	39	40.37
PA3448	629 483	C	A	synonymous_coding	SILENT	ctG/ctT	L134	gene579	hypothetical_protein	NP_249265.1	21	40.29
PA7790	629 483	C	A	synonymous_coding	SILENT	ctG/ctT	L134	gene579	hypothetical_protein	NP_249265.1	22	40.28
PA8281	629 483	C	A	synonymous_coding	SILENT	ctG/ctT	L134	gene579	hypothetical_protein	NP_249265.1	26	40.31
PA11803	629 483	C	A	synonymous_coding	SILENT	ctG/ctT	L134	gene579	hypothetical_protein	NP_249265.1	25	40.08
PA12117	629 483	C	A	synonymous_coding	SILENT	ctG/ctT	L134	gene579	hypothetical_protein	NP_249265.1	33	40.37
PA1088	629 489	C	G	non_synonymous_coding	MISSENSE	gaG/gaC	E132D	gene579	hypothetical_protein	NP_249265.1	41	40.35
PA3448	629 489	C	G	non_synonymous_coding	MISSENSE	gaG/gaC	E132D	gene579	hypothetical_protein	NP_249265.1	22	40.37
PA7790	629 489	C	G	non_synonymous_coding	MISSENSE	gaG/gaC	E132D	gene579	hypothetical_protein	NP_249265.1	26	40.47
PA8281	629 489	C	G	non_synonymous_coding	MISSENSE	gaG/gaC	E132D	gene579	hypothetical_protein	NP_249265.1	27	40.38
PA11803	629 489	C	G	non_synonymous_coding	MISSENSE	gaG/gaC	E132D	gene579	hypothetical_protein	NP_249265.1	27	40.15
PA12117	629 489	C	G	non_synonymous_coding	MISSENSE	gaG/gaC	E132D	gene579	hypothetical_protein	NP_249265.1	33	40.37
PA3448	629 512	G	T	non_synonymous_coding	MISSENSE	Cgt/Agt	R125S	gene579	hypothetical_protein	NP_249265.1	29	40.63
PA7790	629 512	G	T	non_synonymous_coding	MISSENSE	Cgt/Agt	R125S	gene579	hypothetical_protein	NP_249265.1	33	40.74
PA8281	629 512	G	T	non_synonymous_coding	MISSENSE	Cgt/Agt	R125S	gene579	hypothetical_protein	NP_249265.1	35	40.58
PA11803	629 512	G	T	non_synonymous_coding	MISSENSE	Cgt/Agt	R125S	gene579	hypothetical_protein	NP_249265.1	34	40.42
PA12117	629 512	G	T	non_synonymous_coding	MISSENSE	Cgt/Agt	R125S	gene579	hypothetical_protein	NP_249265.1	45	40.81
PA1088	629 892	A	G	intergenic	*	*	*	*	*	*	27	42.05
PA3448	629 892	A	G	intergenic	*	*	*	*	*	*	25	40.73
PA7790	629 892	A	G	intergenic	*	*	*	*	*	*	26	42.44
PA8281	629 892	A	G	intergenic	*	*	*	*	*	*	25	41.51
PA11803	629 892	A	G	intergenic	*	*	*	*	*	*	22	42.13
PA12117	629 892	A	G	intergenic	*	*	*	*	*	*	28	41.26
PA1088	629 909	A	T	intergenic	*	*	*	*	*	*	21	40.77
PA3448	629 909	A	T	intergenic	*	*	*	*	*	*	18	40.79
PA7790	629 909	A	T	intergenic	*	*	*	*	*	*	19	40.96
PA8281	629 909	A	T	intergenic	*	*	*	*	*	*	20	40.91
PA11803	629 909	A	T	intergenic	*	*	*	*	*	*	15	40.95
PA12117	629 909	A	T	intergenic	*	*	*	*	*	*	17	40.72
PA1088	629 927	T	C	intergenic	*	*	*	*	*	*	13	40.63
PA7790	629 927	T	C	intergenic	*	*	*	*	*	*	10	41.01
PA8281	629 927	T	C	intergenic	*	*	*	*	*	*	15	40.54
PA12117	629 927	T	C	intergenic	*	*	*	*	*	*	10	40.2
PA1088	629 928	T	C	intergenic	*	*	*	*	*	*	13	40.63
PA8281	629 928	T	C	intergenic	*	*	*	*	*	*	14	40.44
PA12117	629 928	T	C	intergenic	*	*	*	*	*	*	10	40.2
PA1088	629 929	T	A	intergenic	*	*	*	*	*	*	11	40.37
PA8281	629 929	T	A	intergenic	*	*	*	*	*	*	13	40.31
PA1088	629 930	G	T	intergenic	*	*	*	*	*	*	11	40.37
PA8281	629 930	G	T	intergenic	*	*	*	*	*	*	13	40.31
PA11803	630 378	T	A	intergenic	*	*	*	*	*	*	10	40
PA11803	630 380	T	C	intergenic	*	*	*	*	*	*	10	40
PA11803	630 381	A	C	intergenic	*	*	*	*	*	*	10	40
PA11803	630 382	T	A	intergenic	*	*	*	*	*	*	12	40.17
PA11803	630 385	G	T	intergenic	*	*	*	*	*	*	14	40.29
PA1088	630 391	T	A	intergenic	*	*	*	*	*	*	14	40.73
PA11803	630 391	T	A	intergenic	*	*	*	*	*	*	16	40.51
PA12117	630 391	T	A	intergenic	*	*	*	*	*	*	14	40.73
PA1088	630 395	C	T	intergenic	*	*	*	*	*	*	15	40.81
PA11803	630 395	C	T	intergenic	*	*	*	*	*	*	17	40.48
PA12117	630 395	C	T	intergenic	*	*	*	*	*	*	15	40.68
PA7790	630 396	T	C	intergenic	*	*	*	*	*	*	11	46.29
PA8281	630 396	T	C	intergenic	*	*	*	*	*	*	10	40.61
PA1088	630 401	A	G	intergenic	*	*	*	*	*	*	18	40.9
PA11803	630 401	A	G	intergenic	*	*	*	*	*	*	19	40.64
PA12117	630 401	A	G	intergenic	*	*	*	*	*	*	16	40.76
PA7790	630 403	C	G	intergenic	*	*	*	*	*	*	15	45.07
PA8281	630 403	C	G	intergenic	*	*	*	*	*	*	13	40.78
PA1088	630 404	G	T	intergenic	*	*	*	*	*	*	18	40.9
PA7790	630 404	G	C	intergenic	*	*	*	*	*	*	15	45.07
PA8281	630 404	G	C	intergenic	*	*	*	*	*	*	13	40.78
PA11803	630 404	G	T	intergenic	*	*	*	*	*	*	22	40.74
PA12117	630 404	G	T	intergenic	*	*	*	*	*	*	17	40.72
PA1088	630 405	C	T	intergenic	*	*	*	*	*	*	21	40.96
PA7790	630 405	C	G	intergenic	*	*	*	*	*	*	16	44.88
PA11803	630 405	C	T	intergenic	*	*	*	*	*	*	24	40.85
PA12117	630 405	C	T	intergenic	*	*	*	*	*	*	19	40.85
PA1088	630 429	G	A	intergenic	*	*	*	*	*	*	39	41.29
PA11803	630 429	G	A	intergenic	*	*	*	*	*	*	39	41.14
PA12117	630 429	G	A	intergenic	*	*	*	*	*	*	36	41.23
PA12117	721 670	A	G	intergenic	*	*	*	*	*	*	32	41.88
PA3448	721 725	C	T	intergenic	*	*	*	*	*	*	27	41.63
PA7790	721 725	C	T	intergenic	*	*	*	*	*	*	35	41.43
PA8281	721 725	C	T	intergenic	*	*	*	*	*	*	34	42
PA11803	721 725	C	T	intergenic	*	*	*	*	*	*	36	41.5
PA12117	721 725	C	T	intergenic	*	*	*	*	*	*	14	42
PA3448	785 095	G	A	non_synonymous_coding	MISSENSE	cGc/cAc	R133H	gene724	hypothetical_protein	NP_249405.1	45	40.25
PA12117	785 095	G	A	non_synonymous_coding	MISSENSE	cGc/cAc	R133H	gene724	hypothetical_protein	NP_249405.1	45	40.47
PA1088	785 175	A	G	intergenic	*	*	*	*	*	*	18	47.43
PA3448	785 175	A	T	intergenic	*	*	*	*	*	*	18	40.62
PA7790	785 175	A	T	intergenic	*	*	*	*	*	*	26	40.08
PA8281	785 175	A	T	intergenic	*	*	*	*	*	*	20	40
PA11803	785 175	A	T	intergenic	*	*	*	*	*	*	26	40
PA12117	785 175	A	T	intergenic	*	*	*	*	*	*	20	40.56
PA1088	785 176	G	T	intergenic	*	*	*	*	*	*	18	47.43
PA3448	785 177	G	A	intergenic	*	*	*	*	*	*	17	40
PA7790	785 177	G	A	intergenic	*	*	*	*	*	*	25	40
PA8281	785 177	G	A	intergenic	*	*	*	*	*	*	20	40
PA11803	785 177	G	A	intergenic	*	*	*	*	*	*	26	40
PA12117	785 177	G	A	intergenic	*	*	*	*	*	*	19	40
PA1088	785 198	T	C	intergenic	*	*	*	*	*	*	15	47.54
PA3448	785 198	T	C	intergenic	*	*	*	*	*	*	15	40
PA7790	785 198	T	C	intergenic	*	*	*	*	*	*	18	40
PA8281	785 198	T	C	intergenic	*	*	*	*	*	*	15	40
PA11803	785 198	T	C	intergenic	*	*	*	*	*	*	20	40
PA12117	785 198	T	C	intergenic	*	*	*	*	*	*	14	40
PA1088	789 019	C	T	intergenic	*	*	*	*	*	*	10	40
PA1088	789 025	C	G	intergenic	*	*	*	*	*	*	10	40
PA1088	789 031	T	C	intergenic	*	*	*	*	*	*	13	40
PA3448	789 031	T	C	intergenic	*	*	*	*	*	*	10	40
PA7790	789 031	T	C	intergenic	*	*	*	*	*	*	12	40
PA11803	789 031	T	C	intergenic	*	*	*	*	*	*	14	40
PA1088	789 046	C	T	intergenic	*	*	*	*	*	*	22	40
PA3448	789 046	C	T	intergenic	*	*	*	*	*	*	12	40
PA7790	789 046	C	T	intergenic	*	*	*	*	*	*	18	40
PA8281	789 046	C	T	intergenic	*	*	*	*	*	*	11	40
PA11803	789 046	C	T	intergenic	*	*	*	*	*	*	26	40
PA12117	789 046	C	T	intergenic	*	*	*	*	*	*	11	40
PA1088	789 055	G	A	intergenic	*	*	*	*	*	*	27	40
PA3448	789 055	G	A	intergenic	*	*	*	*	*	*	14	40
PA7790	789 055	G	A	intergenic	*	*	*	*	*	*	20	40
PA8281	789 055	G	A	intergenic	*	*	*	*	*	*	16	40
PA11803	789 055	G	A	intergenic	*	*	*	*	*	*	31	40
PA12117	789 055	G	A	intergenic	*	*	*	*	*	*	17	40
PA1088	789 064	G	C	intergenic	*	*	*	*	*	*	29	40
PA3448	789 064	G	C	intergenic	*	*	*	*	*	*	15	40
PA7790	789 064	G	C	intergenic	*	*	*	*	*	*	23	40
PA8281	789 064	G	C	intergenic	*	*	*	*	*	*	16	40
PA11803	789 064	G	C	intergenic	*	*	*	*	*	*	34	40
PA12117	789 064	G	C	intergenic	*	*	*	*	*	*	19	40
PA1088	789 073	G	T	intergenic	*	*	*	*	*	*	32	40
PA3448	789 073	G	T	intergenic	*	*	*	*	*	*	18	40
PA7790	789 073	G	T	intergenic	*	*	*	*	*	*	31	40.07
PA8281	789 073	G	T	intergenic	*	*	*	*	*	*	20	40
PA11803	789 073	G	T	intergenic	*	*	*	*	*	*	38	40
PA12117	789 073	G	T	intergenic	*	*	*	*	*	*	23	40
PA1088	789 076	G	A	intergenic	*	*	*	*	*	*	33	40
PA3448	789 076	G	A	intergenic	*	*	*	*	*	*	20	40
PA7790	789 076	G	A	intergenic	*	*	*	*	*	*	34	40.12
PA8281	789 076	G	A	intergenic	*	*	*	*	*	*	21	40
PA11803	789 076	G	A	intergenic	*	*	*	*	*	*	40	40
PA12117	789 076	G	A	intergenic	*	*	*	*	*	*	23	40
PA3448	789 119	T	C	intergenic	*	*	*	*	*	*	40	40.26
PA8281	789 119	T	C	intergenic	*	*	*	*	*	*	34	40.3
PA12117	789 119	T	C	intergenic	*	*	*	*	*	*	34	40.24
PA8281	789 149	C	T	intergenic	*	*	*	*	*	*	43	40.38
PA12117	789 149	C	T	intergenic	*	*	*	*	*	*	44	40.28
PA3448	790 580	A	T	non_synonymous_coding	MISSENSE	Acc/Tcc	T139S	gene730	helix_destabilizing_protein_of_bacteriophage_Pf1	NP_249411.1	49	40.52
PA3448	790 604	C	G	intergenic	*	*	*	*	*	*	40	40.48
PA1088	791 329	G	A	intergenic	*	*	*	*	*	*	12	47.12
PA11803	791 329	G	A	intergenic	*	*	*	*	*	*	14	45.85
PA12117	791 329	G	A	intergenic	*	*	*	*	*	*	11	41.28
PA1088	791 330	G	A	intergenic	*	*	*	*	*	*	14	46.42
PA11803	791 330	G	A	intergenic	*	*	*	*	*	*	14	45.85
PA12117	791 330	G	A	intergenic	*	*	*	*	*	*	11	41.28
PA3448	791 536	A	T	non_synonymous_coding	MISSENSE	gAg/gTg	E56V	gene734	coat_protein_A_of_bacteriophage_Pf1	NP_249415.1	23	42.84
PA8281	791 536	A	T	non_synonymous_coding	MISSENSE	gAg/gTg	E56V	gene734	coat_protein_A_of_bacteriophage_Pf1	NP_249415.1	36	42.74
PA12117	791 536	A	T	non_synonymous_coding	MISSENSE	gAg/gTg	E56V	gene734	coat_protein_A_of_bacteriophage_Pf1	NP_249415.1	39	41.34
PA1088	791 641	G	C	non_synonymous_coding	MISSENSE	gGa/gCa	G91A	gene734	coat_protein_A_of_bacteriophage_Pf1	NP_249415.1	25	41.05
PA3448	791 641	G	C	non_synonymous_coding	MISSENSE	gGa/gCa	G91A	gene734	coat_protein_A_of_bacteriophage_Pf1	NP_249415.1	13	40.94
PA7790	791 641	G	C	non_synonymous_coding	MISSENSE	gGa/gCa	G91A	gene734	coat_protein_A_of_bacteriophage_Pf1	NP_249415.1	32	41.32
PA8281	791 641	G	C	non_synonymous_coding	MISSENSE	gGa/gCa	G91A	gene734	coat_protein_A_of_bacteriophage_Pf1	NP_249415.1	25	41.45
PA11803	791 641	G	C	non_synonymous_coding	MISSENSE	gGa/gCa	G91A	gene734	coat_protein_A_of_bacteriophage_Pf1	NP_249415.1	37	41.36
PA12117	791 641	G	C	non_synonymous_coding	MISSENSE	gGa/gCa	G91A	gene734	coat_protein_A_of_bacteriophage_Pf1	NP_249415.1	23	41.23
PA1088	791 663	C	A	synonymous_coding	SILENT	ccC/ccA	P98	gene734	coat_protein_A_of_bacteriophage_Pf1	NP_249415.1	14	40.58
PA7790	791 663	C	A	synonymous_coding	SILENT	ccC/ccA	P98	gene734	coat_protein_A_of_bacteriophage_Pf1	NP_249415.1	14	40.73
PA8281	791 663	C	A	synonymous_coding	SILENT	ccC/ccA	P98	gene734	coat_protein_A_of_bacteriophage_Pf1	NP_249415.1	11	40.92
PA11803	791 663	C	A	synonymous_coding	SILENT	ccC/ccA	P98	gene734	coat_protein_A_of_bacteriophage_Pf1	NP_249415.1	17	41.07
PA12117	791 663	C	A	synonymous_coding	SILENT	ccC/ccA	P98	gene734	coat_protein_A_of_bacteriophage_Pf1	NP_249415.1	11	40.74
PA1088	791 665	A	C	non_synonymous_coding	MISSENSE	gAg/gCg	E99A	gene734	coat_protein_A_of_bacteriophage_Pf1	NP_249415.1	14	40.58
PA7790	791 665	A	C	non_synonymous_coding	MISSENSE	gAg/gCg	E99A	gene734	coat_protein_A_of_bacteriophage_Pf1	NP_249415.1	14	40.73
PA8281	791 665	A	C	non_synonymous_coding	MISSENSE	gAg/gCg	E99A	gene734	coat_protein_A_of_bacteriophage_Pf1	NP_249415.1	10	40.81
PA11803	791 665	A	C	non_synonymous_coding	MISSENSE	gAg/gCg	E99A	gene734	coat_protein_A_of_bacteriophage_Pf1	NP_249415.1	16	41.01
PA1088	791 666	G	C	non_synonymous_coding	MISSENSE	gaG/gaC	E99D	gene734	coat_protein_A_of_bacteriophage_Pf1	NP_249415.1	12	40.34
PA7790	791 666	G	C	non_synonymous_coding	MISSENSE	gaG/gaC	E99D	gene734	coat_protein_A_of_bacteriophage_Pf1	NP_249415.1	14	40.73
PA8281	791 666	G	C	non_synonymous_coding	MISSENSE	gaG/gaC	E99D	gene734	coat_protein_A_of_bacteriophage_Pf1	NP_249415.1	10	40.81
PA11803	791 666	G	C	non_synonymous_coding	MISSENSE	gaG/gaC	E99D	gene734	coat_protein_A_of_bacteriophage_Pf1	NP_249415.1	16	41.01
PA12117	791 666	G	C	non_synonymous_coding	MISSENSE	gaG/gaC	E99D	gene734	coat_protein_A_of_bacteriophage_Pf1	NP_249415.1	10	40.61
PA1088	791 668	G	A	non_synonymous_coding	MISSENSE	gGg/gAg	G100E	gene734	coat_protein_A_of_bacteriophage_Pf1	NP_249415.1	10	40
PA7790	791 668	G	A	non_synonymous_coding	MISSENSE	gGg/gAg	G100E	gene734	coat_protein_A_of_bacteriophage_Pf1	NP_249415.1	11	40.56
PA11803	791 668	G	A	non_synonymous_coding	MISSENSE	gGg/gAg	G100E	gene734	coat_protein_A_of_bacteriophage_Pf1	NP_249415.1	13	40.78
PA1088	791 669	G	C	synonymous_coding	SILENT	ggG/ggC	G100	gene734	coat_protein_A_of_bacteriophage_Pf1	NP_249415.1	10	40
PA7790	791 669	G	C	synonymous_coding	SILENT	ggG/ggC	G100	gene734	coat_protein_A_of_bacteriophage_Pf1	NP_249415.1	11	40.56
PA11803	791 669	G	C	synonymous_coding	SILENT	ggG/ggC	G100	gene734	coat_protein_A_of_bacteriophage_Pf1	NP_249415.1	13	40.78
PA7790	791 672	G	C	synonymous_coding	SILENT	acG/acC	T101	gene734	coat_protein_A_of_bacteriophage_Pf1	NP_249415.1	11	40.56
PA11803	791 672	G	C	synonymous_coding	SILENT	acG/acC	T101	gene734	coat_protein_A_of_bacteriophage_Pf1	NP_249415.1	12	40.68
PA7790	794 421	A	C	intergenic	*	*	*	*	*	*	12	44.63
PA1088	794 430	C	T	intergenic	*	*	*	*	*	*	12	41.01
PA8281	794 430	C	T	intergenic	*	*	*	*	*	*	11	43.3
PA11803	794 430	C	T	intergenic	*	*	*	*	*	*	13	41.39
PA7790	797 730	C	T	intergenic	*	*	*	*	*	*	38	41.54
PA3448	896 053	C	T	non_synonymous_coding	MISSENSE	aCc/aTc	T77I	gene832	hypothetical_protein	NP_249510.1	29	41.66
PA8281	896 053	C	T	non_synonymous_coding	MISSENSE	aCc/aTc	T77I	gene832	hypothetical_protein	NP_249510.1	37	41.13
PA11803	896 053	C	T	non_synonymous_coding	MISSENSE	aCc/aTc	T77I	gene832	hypothetical_protein	NP_249510.1	38	41.64
PA12117	896 053	C	T	non_synonymous_coding	MISSENSE	aCc/aTc	T77I	gene832	hypothetical_protein	NP_249510.1	38	41.58
PA1088	896 073	T	C	synonymous_coding	SILENT	Ttg/Ctg	L84	gene832	hypothetical_protein	NP_249510.1	36	41.86
PA3448	896 073	T	C	synonymous_coding	SILENT	Ttg/Ctg	L84	gene832	hypothetical_protein	NP_249510.1	20	41.71
PA7790	896 073	T	C	synonymous_coding	SILENT	Ttg/Ctg	L84	gene832	hypothetical_protein	NP_249510.1	33	41.7
PA8281	896 073	T	C	synonymous_coding	SILENT	Ttg/Ctg	L84	gene832	hypothetical_protein	NP_249510.1	30	41
PA11803	896 073	T	C	synonymous_coding	SILENT	Ttg/Ctg	L84	gene832	hypothetical_protein	NP_249510.1	27	41.49
PA12117	896 073	T	C	synonymous_coding	SILENT	Ttg/Ctg	L84	gene832	hypothetical_protein	NP_249510.1	30	41.47
PA1088	901 460	T	G	intergenic	*	*	*	*	*	*	11	40.37
PA7790	901 462	G	A	intergenic	*	*	*	*	*	*	10	41.01
PA3448	901 464	C	A	intergenic	*	*	*	*	*	*	13	40.94
PA7790	901 464	C	A	intergenic	*	*	*	*	*	*	12	41.01
PA8281	901 464	C	A	intergenic	*	*	*	*	*	*	14	41.01
PA1088	901 467	A	C	intergenic	*	*	*	*	*	*	15	40.68
PA3448	901 467	A	C	intergenic	*	*	*	*	*	*	15	41.08
PA7790	901 467	A	C	intergenic	*	*	*	*	*	*	13	41.09
PA8281	901 467	A	C	intergenic	*	*	*	*	*	*	16	41.14
PA3448	901 511	C	G	intergenic	*	*	*	*	*	*	40	42.3
PA7790	901 511	C	G	intergenic	*	*	*	*	*	*	36	41.62
PA8281	901 511	C	G	intergenic	*	*	*	*	*	*	47	41.91
PA12117	901 511	C	G	intergenic	*	*	*	*	*	*	36	41.62
PA3448	901 516	C	A	intergenic	*	*	*	*	*	*	45	42.18
PA7790	901 516	C	A	intergenic	*	*	*	*	*	*	45	41.7
PA8281	901 516	C	A	intergenic	*	*	*	*	*	*	49	41.91
PA11803	901 516	C	A	intergenic	*	*	*	*	*	*	44	49.07
PA12117	901 516	C	A	intergenic	*	*	*	*	*	*	36	41.62
PA1088	968 570	T	C	synonymous_coding	SILENT	gcT/gcC	A122	gene900	C4-dicarboxylate_transporter	NP_249577.1	31	40.23
PA3448	968 570	T	C	synonymous_coding	SILENT	gcT/gcC	A122	gene900	C4-dicarboxylate_transporter	NP_249577.1	19	41.59
PA7790	968 570	T	C	synonymous_coding	SILENT	gcT/gcC	A122	gene900	C4-dicarboxylate_transporter	NP_249577.1	39	40.65
PA8281	968 570	T	C	synonymous_coding	SILENT	gcT/gcC	A122	gene900	C4-dicarboxylate_transporter	NP_249577.1	26	39.64
PA11803	968 570	T	C	synonymous_coding	SILENT	gcT/gcC	A122	gene900	C4-dicarboxylate_transporter	NP_249577.1	36	39.84
PA12117	968 570	T	C	synonymous_coding	SILENT	gcT/gcC	A122	gene900	C4-dicarboxylate_transporter	NP_249577.1	25	40.21
PA1088	1 036 096	T	C	intergenic	*	*	*	*	*	*	30	40.88
PA3448	1 036 096	T	C	intergenic	*	*	*	*	*	*	24	41.01
PA7790	1 036 096	T	C	intergenic	*	*	*	*	*	*	22	41.01
PA8281	1 036 096	T	C	intergenic	*	*	*	*	*	*	34	41.25
PA11803	1 036 096	T	C	intergenic	*	*	*	*	*	*	23	40.88
PA12117	1 036 096	T	C	intergenic	*	*	*	*	*	*	32	41.07
PA1088	1 036 108	C	T	intergenic	*	*	*	*	*	*	24	40.42
PA3448	1 036 108	C	T	intergenic	*	*	*	*	*	*	20	40.51
PA7790	1 036 108	C	T	intergenic	*	*	*	*	*	*	23	40.88
PA8281	1 036 108	C	T	intergenic	*	*	*	*	*	*	34	41.01
PA11803	1 036 108	C	T	intergenic	*	*	*	*	*	*	19	40.43
PA12117	1 036 108	C	T	intergenic	*	*	*	*	*	*	28	40.8
PA1088	1 036 117	C	A	intergenic	*	*	*	*	*	*	25	40.57
PA3448	1 036 117	C	A	intergenic	*	*	*	*	*	*	23	40.35
PA7790	1 036 117	C	A	intergenic	*	*	*	*	*	*	21	40.58
PA8281	1 036 117	C	A	intergenic	*	*	*	*	*	*	30	40.61
PA11803	1 036 117	C	A	intergenic	*	*	*	*	*	*	18	40.11
PA12117	1 036 117	C	A	intergenic	*	*	*	*	*	*	25	40.65
PA7790	1 066 425	T	C	non_synonymous_coding	MISSENSE	Act/Gct	T465A	gene1004	pyoS5	pyocin_S5	200	41.35
PA1088	1 067 239	C	T	synonymous_coding	SILENT	gcG/gcA	A193	gene1004	pyoS5	pyocin_S5	211	41.55
PA3448	1 067 239	C	T	synonymous_coding	SILENT	gcG/gcA	A193	gene1004	pyoS5	pyocin_S5	200	41.51
PA7790	1 067 239	C	T	synonymous_coding	SILENT	gcG/gcA	A193	gene1004	pyoS5	pyocin_S5	222	41.57
PA8281	1 067 239	C	T	synonymous_coding	SILENT	gcG/gcA	A193	gene1004	pyoS5	pyocin_S5	200	41.65
PA1088	1 073 572	T	C	synonymous_coding	SILENT	ggT/ggC	G96	gene1010	cupC1	fimbrial_subunit_CupC1	34	41.31
PA3448	1 073 572	T	C	synonymous_coding	SILENT	ggT/ggC	G96	gene1010	cupC1	fimbrial_subunit_CupC1	20	40.91
PA7790	1 073 572	T	C	synonymous_coding	SILENT	ggT/ggC	G96	gene1010	cupC1	fimbrial_subunit_CupC1	32	41.45
PA8281	1 073 572	T	C	synonymous_coding	SILENT	ggT/ggC	G96	gene1010	cupC1	fimbrial_subunit_CupC1	37	41.25
PA11803	1 073 572	T	C	synonymous_coding	SILENT	ggT/ggC	G96	gene1010	cupC1	fimbrial_subunit_CupC1	36	41.34
PA12117	1 073 572	T	C	synonymous_coding	SILENT	ggT/ggC	G96	gene1010	cupC1	fimbrial_subunit_CupC1	21	40.96
PA1088	1 073 584	G	C	synonymous_coding	SILENT	gtG/gtC	V100	gene1010	cupC1	fimbrial_subunit_CupC1	25	41.13
PA3448	1 073 584	G	C	synonymous_coding	SILENT	gtG/gtC	V100	gene1010	cupC1	fimbrial_subunit_CupC1	16	40.89
PA7790	1 073 584	G	C	synonymous_coding	SILENT	gtG/gtC	V100	gene1010	cupC1	fimbrial_subunit_CupC1	27	41.42
PA8281	1 073 584	G	C	synonymous_coding	SILENT	gtG/gtC	V100	gene1010	cupC1	fimbrial_subunit_CupC1	32	41.2
PA11803	1 073 584	G	C	synonymous_coding	SILENT	gtG/gtC	V100	gene1010	cupC1	fimbrial_subunit_CupC1	29	41.25
PA12117	1 073 584	G	C	synonymous_coding	SILENT	gtG/gtC	V100	gene1010	cupC1	fimbrial_subunit_CupC1	15	40.54
PA1088	1 073 597	G	A	non_synonymous_coding	MISSENSE	Gac/Aac	D105N	gene1010	cupC1	fimbrial_subunit_CupC1	19	40.85
PA3448	1 073 597	G	A	non_synonymous_coding	MISSENSE	Gac/Aac	D105N	gene1010	cupC1	fimbrial_subunit_CupC1	11	40.37
PA7790	1 073 597	G	A	non_synonymous_coding	MISSENSE	Gac/Aac	D105N	gene1010	cupC1	fimbrial_subunit_CupC1	20	41.31
PA8281	1 073 597	G	A	non_synonymous_coding	MISSENSE	Gac/Aac	D105N	gene1010	cupC1	fimbrial_subunit_CupC1	19	40.75
PA11803	1 073 597	G	A	non_synonymous_coding	MISSENSE	Gac/Aac	D105N	gene1010	cupC1	fimbrial_subunit_CupC1	21	41.06
PA1088	1 073 603	G	A	non_synonymous_coding	MISSENSE	Gtg/Atg	V107M	gene1010	cupC1	fimbrial_subunit_CupC1	15	40.95
PA3448	1 073 603	G	A	non_synonymous_coding	MISSENSE	Gtg/Atg	V107M	gene1010	cupC1	fimbrial_subunit_CupC1	10	40.41
PA7790	1 073 603	G	A	non_synonymous_coding	MISSENSE	Gtg/Atg	V107M	gene1010	cupC1	fimbrial_subunit_CupC1	18	41.23
PA8281	1 073 603	G	A	non_synonymous_coding	MISSENSE	Gtg/Atg	V107M	gene1010	cupC1	fimbrial_subunit_CupC1	15	40.54
PA11803	1 073 603	G	A	non_synonymous_coding	MISSENSE	Gtg/Atg	V107M	gene1010	cupC1	fimbrial_subunit_CupC1	20	41.01
PA1088	1 073 608	C	T	synonymous_coding	SILENT	tcC/tcT	S108	gene1010	cupC1	fimbrial_subunit_CupC1	12	40.68
PA3448	1 073 608	C	T	synonymous_coding	SILENT	tcC/tcT	S108	gene1010	cupC1	fimbrial_subunit_CupC1	10	40.41
PA7790	1 073 608	C	T	synonymous_coding	SILENT	tcC/tcT	S108	gene1010	cupC1	fimbrial_subunit_CupC1	13	40.94
PA8281	1 073 608	C	T	synonymous_coding	SILENT	tcC/tcT	S108	gene1010	cupC1	fimbrial_subunit_CupC1	14	40.44
PA11803	1 073 608	C	T	synonymous_coding	SILENT	tcC/tcT	S108	gene1010	cupC1	fimbrial_subunit_CupC1	17	40.84
PA1088	1 073 611	T	G	synonymous_coding	SILENT	ggT/ggG	G109	gene1010	cupC1	fimbrial_subunit_CupC1	11	40.56
PA3448	1 073 611	T	G	synonymous_coding	SILENT	ggT/ggG	G109	gene1010	cupC1	fimbrial_subunit_CupC1	10	40.41
PA7790	1 073 611	T	G	synonymous_coding	SILENT	ggT/ggG	G109	gene1010	cupC1	fimbrial_subunit_CupC1	13	40.94
PA8281	1 073 611	T	G	synonymous_coding	SILENT	ggT/ggG	G109	gene1010	cupC1	fimbrial_subunit_CupC1	13	40.31
PA11803	1 073 611	T	G	synonymous_coding	SILENT	ggT/ggG	G109	gene1010	cupC1	fimbrial_subunit_CupC1	16	40.89
PA7790	1 073 613	C	G	non_synonymous_coding	MISSENSE	aCc/aGc	T110S	gene1010	cupC1	fimbrial_subunit_CupC1	11	40.74
PA8281	1 073 613	C	G	non_synonymous_coding	MISSENSE	aCc/aGc	T110S	gene1010	cupC1	fimbrial_subunit_CupC1	11	40
PA11803	1 073 613	C	G	non_synonymous_coding	MISSENSE	aCc/aGc	T110S	gene1010	cupC1	fimbrial_subunit_CupC1	15	40.81
PA11803	1 073 615	G	A	non_synonymous_coding	MISSENSE	Ggc/Agc	G111S	gene1010	cupC1	fimbrial_subunit_CupC1	12	40.51
PA11803	1 073 616	G	C	non_synonymous_coding	MISSENSE	gGc/gCc	G111A	gene1010	cupC1	fimbrial_subunit_CupC1	12	40.51
PA11803	1 073 617	C	T	synonymous_coding	SILENT	ggC/ggT	G111	gene1010	cupC1	fimbrial_subunit_CupC1	12	40.51
PA11803	1 073 620	C	T	synonymous_coding	SILENT	atC/atT	I112	gene1010	cupC1	fimbrial_subunit_CupC1	11	40.56
PA11803	1 073 623	T	C	synonymous_coding	SILENT	gaT/gaC	D113	gene1010	cupC1	fimbrial_subunit_CupC1	10	40.41
PA1088	1 073 857	A	T	synonymous_coding	SILENT	gcA/gcT	A191	gene1010	cupC1	fimbrial_subunit_CupC1	12	41.83
PA7790	1 073 857	A	T	synonymous_coding	SILENT	gcA/gcT	A191	gene1010	cupC1	fimbrial_subunit_CupC1	10	40.2
PA8281	1 073 857	A	T	synonymous_coding	SILENT	gcA/gcT	A191	gene1010	cupC1	fimbrial_subunit_CupC1	12	40.17
PA11803	1 073 857	A	T	synonymous_coding	SILENT	gcA/gcT	A191	gene1010	cupC1	fimbrial_subunit_CupC1	13	41.69
PA1088	1 073 862	T	G	non_synonymous_coding	MISSENSE	aTt/aGt	I193S	gene1010	cupC1	fimbrial_subunit_CupC1	13	41.69
PA7790	1 073 862	T	G	non_synonymous_coding	MISSENSE	aTt/aGt	I193S	gene1010	cupC1	fimbrial_subunit_CupC1	12	40.17
PA8281	1 073 862	T	G	non_synonymous_coding	MISSENSE	aTt/aGt	I193S	gene1010	cupC1	fimbrial_subunit_CupC1	13	40.16
PA11803	1 073 862	T	G	non_synonymous_coding	MISSENSE	aTt/aGt	I193S	gene1010	cupC1	fimbrial_subunit_CupC1	15	41.6
PA1088	1 073 876	T	C	synonymous_coding	SILENT	Ttg/Ctg	L198	gene1010	cupC1	fimbrial_subunit_CupC1	20	41.41
PA7790	1 073 876	T	C	synonymous_coding	SILENT	Ttg/Ctg	L198	gene1010	cupC1	fimbrial_subunit_CupC1	25	40.73
PA8281	1 073 876	T	C	synonymous_coding	SILENT	Ttg/Ctg	L198	gene1010	cupC1	fimbrial_subunit_CupC1	22	40.46
PA11803	1 073 876	T	C	synonymous_coding	SILENT	Ttg/Ctg	L198	gene1010	cupC1	fimbrial_subunit_CupC1	25	41.29
PA1088	1 073 913	A	G	intergenic	*	*	*	*	*	*	33	41.16
PA3448	1 073 913	A	G	intergenic	*	*	*	*	*	*	20	40.71
PA8281	1 073 913	A	G	intergenic	*	*	*	*	*	*	41	40.89
PA11803	1 073 913	A	G	intergenic	*	*	*	*	*	*	42	41.3
PA12117	1 073 913	A	G	intergenic	*	*	*	*	*	*	23	40.97
PA3448	1 073 944	A	G	intergenic	*	*	*	*	*	*	31	40.92
PA12117	1 073 944	A	G	intergenic	*	*	*	*	*	*	31	41.11
PA3448	1 074 522	C	A	non_synonymous_coding	MISSENSE	tCc/tAc	S188Y	gene1011	cupC2	chaperone_CupC2	43	40.66
PA3448	1 074 529	C	T	synonymous_coding	SILENT	gtC/gtT	V190	gene1011	cupC2	chaperone_CupC2	42	40.63
PA1088	1 074 575	G	A	non_synonymous_coding	MISSENSE	Gtc/Atc	V206I	gene1011	cupC2	chaperone_CupC2	40	40.61
PA3448	1 074 575	G	A	non_synonymous_coding	MISSENSE	Gtc/Atc	V206I	gene1011	cupC2	chaperone_CupC2	28	40.87
PA12117	1 074 575	G	A	non_synonymous_coding	MISSENSE	Gtc/Atc	V206I	gene1011	cupC2	chaperone_CupC2	39	40.96
PA1088	1 074 589	C	A	synonymous_coding	SILENT	ccC/ccA	P210	gene1011	cupC2	chaperone_CupC2	40	40.61
PA3448	1 074 589	C	A	synonymous_coding	SILENT	ccC/ccA	P210	gene1011	cupC2	chaperone_CupC2	25	40.97
PA8281	1 074 589	C	A	synonymous_coding	SILENT	ccC/ccA	P210	gene1011	cupC2	chaperone_CupC2	42	41.06
PA11803	1 074 589	C	A	synonymous_coding	SILENT	ccC/ccA	P210	gene1011	cupC2	chaperone_CupC2	39	40.1
PA12117	1 074 589	C	A	synonymous_coding	SILENT	ccC/ccA	P210	gene1011	cupC2	chaperone_CupC2	37	40.96
PA1088	1 074 590	C	T	non_synonymous_coding	MISSENSE	Ccc/Tcc	P211S	gene1011	cupC2	chaperone_CupC2	40	40.61
PA3448	1 074 590	C	T	non_synonymous_coding	MISSENSE	Ccc/Tcc	P211S	gene1011	cupC2	chaperone_CupC2	25	40.97
PA8281	1 074 590	C	T	non_synonymous_coding	MISSENSE	Ccc/Tcc	P211S	gene1011	cupC2	chaperone_CupC2	42	41.06
PA11803	1 074 590	C	T	non_synonymous_coding	MISSENSE	Ccc/Tcc	P211S	gene1011	cupC2	chaperone_CupC2	39	40.1
PA12117	1 074 590	C	T	non_synonymous_coding	MISSENSE	Ccc/Tcc	P211S	gene1011	cupC2	chaperone_CupC2	37	40.96
PA1088	1 074 608	A	G	non_synonymous_coding	MISSENSE	Atc/Gtc	I217V	gene1011	cupC2	chaperone_CupC2	36	40.68
PA3448	1 074 608	A	G	non_synonymous_coding	MISSENSE	Atc/Gtc	I217V	gene1011	cupC2	chaperone_CupC2	24	41.01
PA8281	1 074 608	A	G	non_synonymous_coding	MISSENSE	Atc/Gtc	I217V	gene1011	cupC2	chaperone_CupC2	36	41.23
PA11803	1 074 608	A	G	non_synonymous_coding	MISSENSE	Atc/Gtc	I217V	gene1011	cupC2	chaperone_CupC2	33	40.12
PA12117	1 074 608	A	G	non_synonymous_coding	MISSENSE	Atc/Gtc	I217V	gene1011	cupC2	chaperone_CupC2	32	41.04
PA1088	1 074 669	A	G	non_synonymous_coding	MISSENSE	gAc/gGc	D237G	gene1011	cupC2	chaperone_CupC2	28	41.96
PA3448	1 074 669	A	G	non_synonymous_coding	MISSENSE	gAc/gGc	D237G	gene1011	cupC2	chaperone_CupC2	14	41.72
PA7790	1 074 669	A	G	non_synonymous_coding	MISSENSE	gAc/gGc	D237G	gene1011	cupC2	chaperone_CupC2	30	42.9
PA8281	1 074 669	A	G	non_synonymous_coding	MISSENSE	gAc/gGc	D237G	gene1011	cupC2	chaperone_CupC2	19	42.86
PA11803	1 074 669	A	G	non_synonymous_coding	MISSENSE	gAc/gGc	D237G	gene1011	cupC2	chaperone_CupC2	22	40.09
PA12117	1 074 669	A	G	non_synonymous_coding	MISSENSE	gAc/gGc	D237G	gene1011	cupC2	chaperone_CupC2	25	42.19
PA1088	1 074 701	C	T	intergenic	*	*	*	*	*	*	19	43.41
PA3448	1 074 701	C	T	intergenic	*	*	*	*	*	*	14	45.57
PA7790	1 074 701	C	T	intergenic	*	*	*	*	*	*	28	44.2
PA8281	1 074 701	C	T	intergenic	*	*	*	*	*	*	12	46.9
PA11803	1 074 701	C	T	intergenic	*	*	*	*	*	*	17	40
PA12117	1 074 701	C	T	intergenic	*	*	*	*	*	*	24	43.67
PA1088	1 074 752	G	T	intergenic	*	*	*	*	*	*	40	41.31
PA3448	1 074 752	G	T	intergenic	*	*	*	*	*	*	33	42.16
PA7790	1 074 752	G	T	intergenic	*	*	*	*	*	*	51	41.19
PA8281	1 074 752	G	T	intergenic	*	*	*	*	*	*	28	42.07
PA12117	1 074 752	G	T	intergenic	*	*	*	*	*	*	46	41.59
PA1088	1 075 045	T	C	non_synonymous_coding	MISSENSE	Tcc/Ccc	S88P	gene1012	cupC3	usher_CupC3	47	40.17
PA3448	1 075 045	T	C	non_synonymous_coding	MISSENSE	Tcc/Ccc	S88P	gene1012	cupC3	usher_CupC3	32	40.13
PA7790	1 075 045	T	C	non_synonymous_coding	MISSENSE	Tcc/Ccc	S88P	gene1012	cupC3	usher_CupC3	27	40.15
PA8281	1 075 045	T	C	non_synonymous_coding	MISSENSE	Tcc/Ccc	S88P	gene1012	cupC3	usher_CupC3	29	40.21
PA11803	1 075 045	T	C	non_synonymous_coding	MISSENSE	Tcc/Ccc	S88P	gene1012	cupC3	usher_CupC3	29	40.07
PA12117	1 075 045	T	C	non_synonymous_coding	MISSENSE	Tcc/Ccc	S88P	gene1012	cupC3	usher_CupC3	24	40.26
PA1088	1 075 062	C	T	synonymous_coding	SILENT	gtC/gtT	V93	gene1012	cupC3	usher_CupC3	41	40.15
PA3448	1 075 062	C	T	synonymous_coding	SILENT	gtC/gtT	V93	gene1012	cupC3	usher_CupC3	27	40.08
PA7790	1 075 062	C	T	synonymous_coding	SILENT	gtC/gtT	V93	gene1012	cupC3	usher_CupC3	25	40.16
PA8281	1 075 062	C	T	synonymous_coding	SILENT	gtC/gtT	V93	gene1012	cupC3	usher_CupC3	25	40.08
PA11803	1 075 062	C	T	synonymous_coding	SILENT	gtC/gtT	V93	gene1012	cupC3	usher_CupC3	30	40.07
PA12117	1 075 062	C	T	synonymous_coding	SILENT	gtC/gtT	V93	gene1012	cupC3	usher_CupC3	22	40.19
PA1088	1 075 065	C	T	synonymous_coding	SILENT	cgC/cgT	R94	gene1012	cupC3	usher_CupC3	40	40.15
PA3448	1 075 065	C	T	synonymous_coding	SILENT	cgC/cgT	R94	gene1012	cupC3	usher_CupC3	27	40.08
PA7790	1 075 065	C	T	synonymous_coding	SILENT	cgC/cgT	R94	gene1012	cupC3	usher_CupC3	22	40.19
PA8281	1 075 065	C	T	synonymous_coding	SILENT	cgC/cgT	R94	gene1012	cupC3	usher_CupC3	25	40.08
PA11803	1 075 065	C	T	synonymous_coding	SILENT	cgC/cgT	R94	gene1012	cupC3	usher_CupC3	31	40.07
PA12117	1 075 065	C	T	synonymous_coding	SILENT	cgC/cgT	R94	gene1012	cupC3	usher_CupC3	23	40.18
PA1088	1 075 072	A	G	non_synonymous_coding	MISSENSE	Atc/Gtc	I97V	gene1012	cupC3	usher_CupC3	40	40.1
PA3448	1 075 072	A	G	non_synonymous_coding	MISSENSE	Atc/Gtc	I97V	gene1012	cupC3	usher_CupC3	27	40.08
PA7790	1 075 072	A	G	non_synonymous_coding	MISSENSE	Atc/Gtc	I97V	gene1012	cupC3	usher_CupC3	19	40.11
PA8281	1 075 072	A	G	non_synonymous_coding	MISSENSE	Atc/Gtc	I97V	gene1012	cupC3	usher_CupC3	23	40.09
PA11803	1 075 072	A	G	non_synonymous_coding	MISSENSE	Atc/Gtc	I97V	gene1012	cupC3	usher_CupC3	28	40.07
PA12117	1 075 072	A	G	non_synonymous_coding	MISSENSE	Atc/Gtc	I97V	gene1012	cupC3	usher_CupC3	24	40.17
PA1088	1 075 080	G	A	synonymous_coding	SILENT	gtG/gtA	V99	gene1012	cupC3	usher_CupC3	42	40.1
PA3448	1 075 080	G	A	synonymous_coding	SILENT	gtG/gtA	V99	gene1012	cupC3	usher_CupC3	26	40
PA7790	1 075 080	G	A	synonymous_coding	SILENT	gtG/gtA	V99	gene1012	cupC3	usher_CupC3	19	40.11
PA8281	1 075 080	G	A	synonymous_coding	SILENT	gtG/gtA	V99	gene1012	cupC3	usher_CupC3	23	40
PA11803	1 075 080	G	A	synonymous_coding	SILENT	gtG/gtA	V99	gene1012	cupC3	usher_CupC3	30	40.07
PA12117	1 075 080	G	A	synonymous_coding	SILENT	gtG/gtA	V99	gene1012	cupC3	usher_CupC3	21	40
PA1088	1 075 098	T	C	synonymous_coding	SILENT	atT/atC	I105	gene1012	cupC3	usher_CupC3	37	40.06
PA3448	1 075 098	T	C	synonymous_coding	SILENT	atT/atC	I105	gene1012	cupC3	usher_CupC3	24	40
PA7790	1 075 098	T	C	synonymous_coding	SILENT	atT/atC	I105	gene1012	cupC3	usher_CupC3	17	40
PA8281	1 075 098	T	C	synonymous_coding	SILENT	atT/atC	I105	gene1012	cupC3	usher_CupC3	19	40
PA11803	1 075 098	T	C	synonymous_coding	SILENT	atT/atC	I105	gene1012	cupC3	usher_CupC3	28	40.07
PA12117	1 075 098	T	C	synonymous_coding	SILENT	atT/atC	I105	gene1012	cupC3	usher_CupC3	25	40
PA1088	1 075 110	T	A	synonymous_coding	SILENT	atT/atA	I109	gene1012	cupC3	usher_CupC3	33	40
PA3448	1 075 110	T	A	synonymous_coding	SILENT	atT/atA	I109	gene1012	cupC3	usher_CupC3	24	40
PA7790	1 075 110	T	A	synonymous_coding	SILENT	atT/atA	I109	gene1012	cupC3	usher_CupC3	16	40
PA8281	1 075 110	T	A	synonymous_coding	SILENT	atT/atA	I109	gene1012	cupC3	usher_CupC3	20	40
PA11803	1 075 110	T	A	synonymous_coding	SILENT	atT/atA	I109	gene1012	cupC3	usher_CupC3	30	40
PA12117	1 075 110	T	A	synonymous_coding	SILENT	atT/atA	I109	gene1012	cupC3	usher_CupC3	25	40
PA1088	1 075 122	T	G	synonymous_coding	SILENT	acT/acG	T113	gene1012	cupC3	usher_CupC3	38	40
PA3448	1 075 122	T	G	synonymous_coding	SILENT	acT/acG	T113	gene1012	cupC3	usher_CupC3	22	40
PA7790	1 075 122	T	G	synonymous_coding	SILENT	acT/acG	T113	gene1012	cupC3	usher_CupC3	18	40
PA8281	1 075 122	T	G	synonymous_coding	SILENT	acT/acG	T113	gene1012	cupC3	usher_CupC3	21	40
PA11803	1 075 122	T	G	synonymous_coding	SILENT	acT/acG	T113	gene1012	cupC3	usher_CupC3	34	40
PA12117	1 075 122	T	G	synonymous_coding	SILENT	acT/acG	T113	gene1012	cupC3	usher_CupC3	29	40.39
PA1088	1 075 125	G	A	synonymous_coding	SILENT	cgG/cgA	R114	gene1012	cupC3	usher_CupC3	39	40
PA3448	1 075 125	G	A	synonymous_coding	SILENT	cgG/cgA	R114	gene1012	cupC3	usher_CupC3	22	40
PA7790	1 075 125	G	A	synonymous_coding	SILENT	cgG/cgA	R114	gene1012	cupC3	usher_CupC3	17	40
PA8281	1 075 125	G	A	synonymous_coding	SILENT	cgG/cgA	R114	gene1012	cupC3	usher_CupC3	21	40
PA11803	1 075 125	G	A	synonymous_coding	SILENT	cgG/cgA	R114	gene1012	cupC3	usher_CupC3	36	40
PA12117	1 075 125	G	A	synonymous_coding	SILENT	cgG/cgA	R114	gene1012	cupC3	usher_CupC3	27	40.41
PA1088	1 075 131	G	A	synonymous_coding	SILENT	aaG/aaA	K116	gene1012	cupC3	usher_CupC3	37	40
PA3448	1 075 131	G	A	synonymous_coding	SILENT	aaG/aaA	K116	gene1012	cupC3	usher_CupC3	22	40
PA7790	1 075 131	G	A	synonymous_coding	SILENT	aaG/aaA	K116	gene1012	cupC3	usher_CupC3	20	40
PA8281	1 075 131	G	A	synonymous_coding	SILENT	aaG/aaA	K116	gene1012	cupC3	usher_CupC3	22	40
PA11803	1 075 131	G	A	synonymous_coding	SILENT	aaG/aaA	K116	gene1012	cupC3	usher_CupC3	39	40
PA12117	1 075 131	G	A	synonymous_coding	SILENT	aaG/aaA	K116	gene1012	cupC3	usher_CupC3	25	40.45
PA1088	1 075 142	C	A	non_synonymous_coding	MISSENSE	gCc/gAc	A120D	gene1012	cupC3	usher_CupC3	44	40.05
PA3448	1 075 142	C	A	non_synonymous_coding	MISSENSE	gCc/gAc	A120D	gene1012	cupC3	usher_CupC3	22	40.09
PA7790	1 075 142	C	A	non_synonymous_coding	MISSENSE	gCc/gAc	A120D	gene1012	cupC3	usher_CupC3	22	40
PA8281	1 075 142	C	A	non_synonymous_coding	MISSENSE	gCc/gAc	A120D	gene1012	cupC3	usher_CupC3	24	40
PA12117	1 075 142	C	A	non_synonymous_coding	MISSENSE	gCc/gAc	A120D	gene1012	cupC3	usher_CupC3	27	40.49
PA1088	1 075 143	C	T	synonymous_coding	SILENT	gcC/gcT	A120	gene1012	cupC3	usher_CupC3	43	40.05
PA3448	1 075 143	C	T	synonymous_coding	SILENT	gcC/gcT	A120	gene1012	cupC3	usher_CupC3	22	40.09
PA7790	1 075 143	C	T	synonymous_coding	SILENT	gcC/gcT	A120	gene1012	cupC3	usher_CupC3	22	40
PA8281	1 075 143	C	T	synonymous_coding	SILENT	gcC/gcT	A120	gene1012	cupC3	usher_CupC3	24	40
PA11803	1 075 143	C	T	synonymous_coding	SILENT	gcC/gcT	A120	gene1012	cupC3	usher_CupC3	44	40
PA12117	1 075 143	C	T	synonymous_coding	SILENT	gcC/gcT	A120	gene1012	cupC3	usher_CupC3	27	40.49
PA1088	1 075 146	C	T	synonymous_coding	SILENT	aaC/aaT	N121	gene1012	cupC3	usher_CupC3	43	40.05
PA3448	1 075 146	C	T	synonymous_coding	SILENT	aaC/aaT	N121	gene1012	cupC3	usher_CupC3	22	40.09
PA7790	1 075 146	C	T	synonymous_coding	SILENT	aaC/aaT	N121	gene1012	cupC3	usher_CupC3	23	40
PA8281	1 075 146	C	T	synonymous_coding	SILENT	aaC/aaT	N121	gene1012	cupC3	usher_CupC3	26	40
PA11803	1 075 146	C	T	synonymous_coding	SILENT	aaC/aaT	N121	gene1012	cupC3	usher_CupC3	46	40
PA12117	1 075 146	C	T	synonymous_coding	SILENT	aaC/aaT	N121	gene1012	cupC3	usher_CupC3	27	40.49
PA3448	1 075 188	T	C	synonymous_coding	SILENT	ccT/ccC	P135	gene1012	cupC3	usher_CupC3	28	40.07
PA7790	1 075 188	T	C	synonymous_coding	SILENT	ccT/ccC	P135	gene1012	cupC3	usher_CupC3	41	40.3
PA12117	1 075 188	T	C	synonymous_coding	SILENT	ccT/ccC	P135	gene1012	cupC3	usher_CupC3	40	40.63
PA3448	1 075 198	G	A	non_synonymous_coding	MISSENSE	Gtc/Atc	V139I	gene1012	cupC3	usher_CupC3	31	40.07
PA12117	1 075 198	G	A	non_synonymous_coding	MISSENSE	Gtc/Atc	V139I	gene1012	cupC3	usher_CupC3	40	40.63
PA3448	1 075 218	T	C	synonymous_coding	SILENT	agT/agC	S145	gene1012	cupC3	usher_CupC3	36	40.11
PA12117	1 075 218	T	C	synonymous_coding	SILENT	agT/agC	S145	gene1012	cupC3	usher_CupC3	42	40.7
PA3448	1 075 228	T	C	synonymous_coding	SILENT	Ttg/Ctg	L149	gene1012	cupC3	usher_CupC3	39	40.16
PA7790	1 096 917	A	C	intergenic	*	*	*	*	*	*	87	41.55
PA11803	1 096 917	A	C	intergenic	*	*	*	*	*	*	83	41.62
PA7790	1 096 922	T	G	intergenic	*	*	*	*	*	*	86	41.52
PA3448	1 132 553	T	G	non_synonymous_coding	MISSENSE	Tgg/Ggg	W294G	gene1067	hypothetical_protein	NP_249737.1	26	40.78
PA8281	1 132 553	T	G	non_synonymous_coding	MISSENSE	Tgg/Ggg	W294G	gene1067	hypothetical_protein	NP_249737.1	26	40.94
PA12117	1 132 553	T	G	non_synonymous_coding	MISSENSE	Tgg/Ggg	W294G	gene1067	hypothetical_protein	NP_249737.1	28	40.73
PA1088	1 132 554	G	C	non_synonymous_coding	MISSENSE	tGg/tCg	W294S	gene1067	hypothetical_protein	NP_249737.1	19	41.06
PA3448	1 132 554	G	C	non_synonymous_coding	MISSENSE	tGg/tCg	W294S	gene1067	hypothetical_protein	NP_249737.1	25	40.73
PA7790	1 132 554	G	C	non_synonymous_coding	MISSENSE	tGg/tCg	W294S	gene1067	hypothetical_protein	NP_249737.1	20	40.91
PA8281	1 132 554	G	C	non_synonymous_coding	MISSENSE	tGg/tCg	W294S	gene1067	hypothetical_protein	NP_249737.1	26	40.94
PA11803	1 132 554	G	C	non_synonymous_coding	MISSENSE	tGg/tCg	W294S	gene1067	hypothetical_protein	NP_249737.1	27	41.05
PA12117	1 132 554	G	C	non_synonymous_coding	MISSENSE	tGg/tCg	W294S	gene1067	hypothetical_protein	NP_249737.1	28	40.73
PA3448	1 132 556	C	T	synonymous_coding	SILENT	Ctg/Ttg	L295	gene1067	hypothetical_protein	NP_249737.1	24	40.68
PA7790	1 132 556	C	T	synonymous_coding	SILENT	Ctg/Ttg	L295	gene1067	hypothetical_protein	NP_249737.1	18	40.68
PA8281	1 132 556	C	T	synonymous_coding	SILENT	Ctg/Ttg	L295	gene1067	hypothetical_protein	NP_249737.1	24	40.85
PA11803	1 132 556	C	T	synonymous_coding	SILENT	Ctg/Ttg	L295	gene1067	hypothetical_protein	NP_249737.1	25	41.05
PA12117	1 132 556	C	T	synonymous_coding	SILENT	Ctg/Ttg	L295	gene1067	hypothetical_protein	NP_249737.1	27	40.68
PA3448	1 132 561	T	G	synonymous_coding	SILENT	gtT/gtG	V296	gene1067	hypothetical_protein	NP_249737.1	17	40.36
PA11803	1 132 561	T	G	synonymous_coding	SILENT	gtT/gtG	V296	gene1067	hypothetical_protein	NP_249737.1	23	41.06
PA12117	1 132 561	T	G	synonymous_coding	SILENT	gtT/gtG	V296	gene1067	hypothetical_protein	NP_249737.1	24	40.59
PA3448	1 132 564	T	C	synonymous_coding	SILENT	acT/acC	T297	gene1067	hypothetical_protein	NP_249737.1	14	40.29
PA1088	1 132 565	C	G	non_synonymous_coding	MISSENSE	Ccg/Gcg	P298A	gene1067	hypothetical_protein	NP_249737.1	17	40.72
PA3448	1 132 565	C	G	non_synonymous_coding	MISSENSE	Ccg/Gcg	P298A	gene1067	hypothetical_protein	NP_249737.1	15	40.27
PA7790	1 132 568	G	C	non_synonymous_coding	MISSENSE	Gaa/Caa	E299Q	gene1067	hypothetical_protein	NP_249737.1	16	40.64
PA1088	1 132 570	A	C	non_synonymous_coding	MISSENSE	gaA/gaC	E299D	gene1067	hypothetical_protein	NP_249737.1	17	40.84
PA3448	1 132 570	A	C	non_synonymous_coding	MISSENSE	gaA/gaC	E299D	gene1067	hypothetical_protein	NP_249737.1	11	40
PA7790	1 132 570	A	C	non_synonymous_coding	MISSENSE	gaA/gaC	E299D	gene1067	hypothetical_protein	NP_249737.1	16	40.64
PA8281	1 132 570	A	C	non_synonymous_coding	MISSENSE	gaA/gaC	E299D	gene1067	hypothetical_protein	NP_249737.1	19	40.43
PA11803	1 132 570	A	C	non_synonymous_coding	MISSENSE	gaA/gaC	E299D	gene1067	hypothetical_protein	NP_249737.1	18	40.9
PA12117	1 132 570	A	C	non_synonymous_coding	MISSENSE	gaA/gaC	E299D	gene1067	hypothetical_protein	NP_249737.1	26	40.55
PA3448	1 132 574	C	A	non_synonymous_coding	MISSENSE	Cat/Aat	H301N	gene1067	hypothetical_protein	NP_249737.1	13	40.16
PA7790	1 132 574	C	A	non_synonymous_coding	MISSENSE	Cat/Aat	H301N	gene1067	hypothetical_protein	NP_249737.1	17	40.72
PA8281	1 132 574	C	A	non_synonymous_coding	MISSENSE	Cat/Aat	H301N	gene1067	hypothetical_protein	NP_249737.1	18	40.45
PA11803	1 132 574	C	A	non_synonymous_coding	MISSENSE	Cat/Aat	H301N	gene1067	hypothetical_protein	NP_249737.1	16	41.01
PA12117	1 132 574	C	A	non_synonymous_coding	MISSENSE	Cat/Aat	H301N	gene1067	hypothetical_protein	NP_249737.1	24	40.68
PA1088	1 132 576	T	A	non_synonymous_coding	MISSENSE	caT/caA	H301Q	gene1067	hypothetical_protein	NP_249737.1	16	40.89
PA3448	1 132 576	T	A	non_synonymous_coding	MISSENSE	caT/caA	H301Q	gene1067	hypothetical_protein	NP_249737.1	13	40.31
PA7790	1 132 576	T	A	non_synonymous_coding	MISSENSE	caT/caA	H301Q	gene1067	hypothetical_protein	NP_249737.1	20	40.81
PA8281	1 132 576	T	A	non_synonymous_coding	MISSENSE	caT/caA	H301Q	gene1067	hypothetical_protein	NP_249737.1	19	40.54
PA11803	1 132 576	T	A	non_synonymous_coding	MISSENSE	caT/caA	H301Q	gene1067	hypothetical_protein	NP_249737.1	17	41.07
PA12117	1 132 576	T	A	non_synonymous_coding	MISSENSE	caT/caA	H301Q	gene1067	hypothetical_protein	NP_249737.1	24	40.68
PA1088	1 132 577	C	A	non_synonymous_coding	MISSENSE	Ccg/Acg	P302T	gene1067	hypothetical_protein	NP_249737.1	17	40.95
PA3448	1 132 577	C	A	non_synonymous_coding	MISSENSE	Ccg/Acg	P302T	gene1067	hypothetical_protein	NP_249737.1	14	40.44
PA7790	1 132 577	C	A	non_synonymous_coding	MISSENSE	Ccg/Acg	P302T	gene1067	hypothetical_protein	NP_249737.1	20	40.81
PA8281	1 132 577	C	A	non_synonymous_coding	MISSENSE	Ccg/Acg	P302T	gene1067	hypothetical_protein	NP_249737.1	20	40.61
PA11803	1 132 577	C	A	non_synonymous_coding	MISSENSE	Ccg/Acg	P302T	gene1067	hypothetical_protein	NP_249737.1	17	41.07
PA12117	1 132 577	C	A	non_synonymous_coding	MISSENSE	Ccg/Acg	P302T	gene1067	hypothetical_protein	NP_249737.1	24	40.68
PA1088	1 132 581	T	G	non_synonymous_coding	MISSENSE	tTc/tGc	F303C	gene1067	hypothetical_protein	NP_249737.1	17	41.42
PA3448	1 132 581	T	G	non_synonymous_coding	MISSENSE	tTc/tGc	F303C	gene1067	hypothetical_protein	NP_249737.1	18	40.79
PA7790	1 132 581	T	G	non_synonymous_coding	MISSENSE	tTc/tGc	F303C	gene1067	hypothetical_protein	NP_249737.1	22	40.92
PA8281	1 132 581	T	G	non_synonymous_coding	MISSENSE	tTc/tGc	F303C	gene1067	hypothetical_protein	NP_249737.1	16	40.76
PA11803	1 132 581	T	G	non_synonymous_coding	MISSENSE	tTc/tGc	F303C	gene1067	hypothetical_protein	NP_249737.1	17	41.31
PA12117	1 132 581	T	G	non_synonymous_coding	MISSENSE	tTc/tGc	F303C	gene1067	hypothetical_protein	NP_249737.1	23	40.97
PA1088	1 132 582	C	G	non_synonymous_coding	MISSENSE	ttC/ttG	F303L	gene1067	hypothetical_protein	NP_249737.1	17	41.54
PA3448	1 132 582	C	G	non_synonymous_coding	MISSENSE	ttC/ttG	F303L	gene1067	hypothetical_protein	NP_249737.1	19	40.85
PA7790	1 132 582	C	G	non_synonymous_coding	MISSENSE	ttC/ttG	F303L	gene1067	hypothetical_protein	NP_249737.1	22	40.92
PA8281	1 132 582	C	G	non_synonymous_coding	MISSENSE	ttC/ttG	F303L	gene1067	hypothetical_protein	NP_249737.1	17	40.84
PA11803	1 132 582	C	G	non_synonymous_coding	MISSENSE	ttC/ttG	F303L	gene1067	hypothetical_protein	NP_249737.1	16	41.39
PA12117	1 132 582	C	G	non_synonymous_coding	MISSENSE	ttC/ttG	F303L	gene1067	hypothetical_protein	NP_249737.1	25	41.05
PA1088	1 132 583	T	C	non_synonymous_coding	MISSENSE	Tgg/Cgg	W304R	gene1067	hypothetical_protein	NP_249737.1	18	41.56
PA3448	1 132 583	T	C	non_synonymous_coding	MISSENSE	Tgg/Cgg	W304R	gene1067	hypothetical_protein	NP_249737.1	18	41.01
PA7790	1 132 583	T	C	non_synonymous_coding	MISSENSE	Tgg/Cgg	W304R	gene1067	hypothetical_protein	NP_249737.1	21	40.96
PA8281	1 132 583	T	C	non_synonymous_coding	MISSENSE	Tgg/Cgg	W304R	gene1067	hypothetical_protein	NP_249737.1	18	40.79
PA11803	1 132 583	T	C	non_synonymous_coding	MISSENSE	Tgg/Cgg	W304R	gene1067	hypothetical_protein	NP_249737.1	18	41.34
PA12117	1 132 583	T	C	non_synonymous_coding	MISSENSE	Tgg/Cgg	W304R	gene1067	hypothetical_protein	NP_249737.1	24	41.1
PA1088	1 132 586	T	G	non_synonymous_coding	MISSENSE	Tcg/Gcg	S305A	gene1067	hypothetical_protein	NP_249737.1	18	41.67
PA3448	1 132 586	T	G	non_synonymous_coding	MISSENSE	Tcg/Gcg	S305A	gene1067	hypothetical_protein	NP_249737.1	19	41.06
PA7790	1 132 586	T	G	non_synonymous_coding	MISSENSE	Tcg/Gcg	S305A	gene1067	hypothetical_protein	NP_249737.1	21	41.06
PA8281	1 132 586	T	G	non_synonymous_coding	MISSENSE	Tcg/Gcg	S305A	gene1067	hypothetical_protein	NP_249737.1	18	40.9
PA11803	1 132 586	T	G	non_synonymous_coding	MISSENSE	Tcg/Gcg	S305A	gene1067	hypothetical_protein	NP_249737.1	19	41.38
PA12117	1 132 586	T	G	non_synonymous_coding	MISSENSE	Tcg/Gcg	S305A	gene1067	hypothetical_protein	NP_249737.1	25	41.13
PA12117	1 242 602	T	A	intergenic	*	*	*	*	*	*	53	40.92
PA3448	1 242 632	A	G	intergenic	*	*	*	*	*	*	47	40.82
PA3448	1 242 700	A	C	intergenic	*	*	*	*	*	*	40	40.61
PA3448	1 242 703	A	G	intergenic	*	*	*	*	*	*	40	40.61
PA3448	1 242 705	A	G	intergenic	*	*	*	*	*	*	41	40.64
PA3448	1 242 765	A	G	synonymous_coding	SILENT	tgT/tgC	C118	gene1174	hypothetical_protein	NP_249840.1	44	40.83
PA3448	1 243 240	G	A	intergenic	*	*	*	*	*	*	40	40.66
PA3448	1 243 241	C	G	intergenic	*	*	*	*	*	*	40	40.66
PA3448	1 243 287	C	T	intergenic	*	*	*	*	*	*	30	40.61
PA12117	1 243 287	C	T	intergenic	*	*	*	*	*	*	40	40.36
PA1088	1 243 380	C	A	intergenic	*	*	*	*	*	*	18	40.34
PA7790	1 243 380	C	A	intergenic	*	*	*	*	*	*	11	40.19
PA11803	1 243 380	C	A	intergenic	*	*	*	*	*	*	14	40.44
PA1088	1 243 395	G	T	intergenic	*	*	*	*	*	*	12	40
PA1088	1 243 397	G	T	intergenic	*	*	*	*	*	*	12	40
PA7790	1 244 526	T	C	synonymous_coding	SILENT	gcT/gcC	A311	gene1175	pys2	pyocin_S2	11	41.6
PA8281	1 244 526	T	C	synonymous_coding	SILENT	gcT/gcC	A311	gene1175	pys2	pyocin_S2	11	40.92
PA1088	1 244 529	T	G	synonymous_coding	SILENT	cgT/cgG	R312	gene1175	pys2	pyocin_S2	11	46.81
PA7790	1 244 529	T	G	synonymous_coding	SILENT	cgT/cgG	R312	gene1175	pys2	pyocin_S2	18	44.97
PA12117	1 244 529	T	G	synonymous_coding	SILENT	cgT/cgG	R312	gene1175	pys2	pyocin_S2	13	46.78
PA1088	1 244 538	G	T	synonymous_coding	SILENT	gcG/gcT	A315	gene1175	pys2	pyocin_S2	17	44.96
PA3448	1 244 538	G	T	synonymous_coding	SILENT	gcG/gcT	A315	gene1175	pys2	pyocin_S2	10	41.21
PA7790	1 244 538	G	T	synonymous_coding	SILENT	gcG/gcT	A315	gene1175	pys2	pyocin_S2	22	44.36
PA8281	1 244 538	G	T	synonymous_coding	SILENT	gcG/gcT	A315	gene1175	pys2	pyocin_S2	22	41.46
PA12117	1 244 538	G	T	synonymous_coding	SILENT	gcG/gcT	A315	gene1175	pys2	pyocin_S2	18	45.5
PA1088	1 244 541	C	A	synonymous_coding	SILENT	atC/atA	I316	gene1175	pys2	pyocin_S2	24	44.12
PA3448	1 244 541	C	A	synonymous_coding	SILENT	atC/atA	I316	gene1175	pys2	pyocin_S2	11	41.1
PA7790	1 244 541	C	A	synonymous_coding	SILENT	atC/atA	I316	gene1175	pys2	pyocin_S2	23	44.26
PA8281	1 244 541	C	A	synonymous_coding	SILENT	atC/atA	I316	gene1175	pys2	pyocin_S2	25	41.53
PA11803	1 244 541	C	A	synonymous_coding	SILENT	atC/atA	I316	gene1175	pys2	pyocin_S2	14	42.1
PA12117	1 244 541	C	A	synonymous_coding	SILENT	atC/atA	I316	gene1175	pys2	pyocin_S2	20	45.16
PA1088	1 244 544	G	A	synonymous_coding	SILENT	agG/agA	R317	gene1175	pys2	pyocin_S2	25	43.96
PA3448	1 244 544	G	A	synonymous_coding	SILENT	agG/agA	R317	gene1175	pys2	pyocin_S2	14	41.15
PA7790	1 244 544	G	A	synonymous_coding	SILENT	agG/agA	R317	gene1175	pys2	pyocin_S2	25	44.09
PA8281	1 244 544	G	A	synonymous_coding	SILENT	agG/agA	R317	gene1175	pys2	pyocin_S2	26	41.55
PA11803	1 244 544	G	A	synonymous_coding	SILENT	agG/agA	R317	gene1175	pys2	pyocin_S2	19	41.97
PA12117	1 244 544	G	A	synonymous_coding	SILENT	agG/agA	R317	gene1175	pys2	pyocin_S2	20	45.16
PA1088	1 244 556	T	C	synonymous_coding	SILENT	acT/acC	T321	gene1175	pys2	pyocin_S2	34	43.45
PA3448	1 244 556	T	C	synonymous_coding	SILENT	acT/acC	T321	gene1175	pys2	pyocin_S2	21	41.34
PA7790	1 244 556	T	C	synonymous_coding	SILENT	acT/acC	T321	gene1175	pys2	pyocin_S2	34	43.54
PA8281	1 244 556	T	C	synonymous_coding	SILENT	acT/acC	T321	gene1175	pys2	pyocin_S2	32	41.51
PA11803	1 244 556	T	C	synonymous_coding	SILENT	acT/acC	T321	gene1175	pys2	pyocin_S2	29	41.98
PA12117	1 244 556	T	C	synonymous_coding	SILENT	acT/acC	T321	gene1175	pys2	pyocin_S2	23	44.76
PA3448	1 247 747	T	C	intergenic	*	*	*	*	*	*	52	40.47
PA3448	1 247 762	G	C	intergenic	*	*	*	*	*	*	52	40.35
PA1088	1 478 834	A	C	intergenic	*	*	*	*	*	*	23	41.23
PA3448	1 478 834	A	C	intergenic	*	*	*	*	*	*	22	43.39
PA7790	1 478 834	A	C	intergenic	*	*	*	*	*	*	14	43.74
PA8281	1 478 834	A	C	intergenic	*	*	*	*	*	*	20	41.21
PA11803	1 478 834	A	C	intergenic	*	*	*	*	*	*	24	41.1
PA12117	1 478 834	A	C	intergenic	*	*	*	*	*	*	19	40.75
PA1088	1 480 233	T	C	synonymous_coding	SILENT	tcA/tcG	S273	gene1392	hypothetical_protein	NP_250058.1	11	44.82
PA3448	1 480 233	T	C	synonymous_coding	SILENT	tcA/tcG	S273	gene1392	hypothetical_protein	NP_250058.1	15	46.26
PA7790	1 480 233	T	C	synonymous_coding	SILENT	tcA/tcG	S273	gene1392	hypothetical_protein	NP_250058.1	20	43.36
PA8281	1 480 233	T	C	synonymous_coding	SILENT	tcA/tcG	S273	gene1392	hypothetical_protein	NP_250058.1	15	45.82
PA11803	1 480 233	T	C	synonymous_coding	SILENT	tcA/tcG	S273	gene1392	hypothetical_protein	NP_250058.1	14	41.3
PA12117	1 480 233	T	C	synonymous_coding	SILENT	tcA/tcG	S273	gene1392	hypothetical_protein	NP_250058.1	23	44.26
PA1088	1 480 254	G	A	synonymous_coding	SILENT	ggC/ggT	G266	gene1392	hypothetical_protein	NP_250058.1	24	43.08
PA3448	1 480 254	G	A	synonymous_coding	SILENT	ggC/ggT	G266	gene1392	hypothetical_protein	NP_250058.1	20	44.96
PA7790	1 480 254	G	A	synonymous_coding	SILENT	ggC/ggT	G266	gene1392	hypothetical_protein	NP_250058.1	28	42.91
PA8281	1 480 254	G	A	synonymous_coding	SILENT	ggC/ggT	G266	gene1392	hypothetical_protein	NP_250058.1	30	43.7
PA11803	1 480 254	G	A	synonymous_coding	SILENT	ggC/ggT	G266	gene1392	hypothetical_protein	NP_250058.1	27	41.34
PA12117	1 480 254	G	A	synonymous_coding	SILENT	ggC/ggT	G266	gene1392	hypothetical_protein	NP_250058.1	37	43.11
PA3448	1 480 929	A	G	synonymous_coding	SILENT	gcT/gcC	A41	gene1392	hypothetical_protein	NP_250058.1	42	40.34
PA12117	1 480 929	A	G	synonymous_coding	SILENT	gcT/gcC	A41	gene1392	hypothetical_protein	NP_250058.1	41	40.25
PA3448	1 480 948	T	C	non_synonymous_coding	MISSENSE	cAg/cGg	Q35R	gene1392	hypothetical_protein	NP_250058.1	37	40.39
PA12117	1 480 948	T	C	non_synonymous_coding	MISSENSE	cAg/cGg	Q35R	gene1392	hypothetical_protein	NP_250058.1	39	40.26
PA3448	1 480 968	A	G	synonymous_coding	SILENT	ggT/ggC	G28	gene1392	hypothetical_protein	NP_250058.1	28	40.29
PA7790	1 480 968	A	G	synonymous_coding	SILENT	ggT/ggC	G28	gene1392	hypothetical_protein	NP_250058.1	36	40.23
PA8281	1 480 968	A	G	synonymous_coding	SILENT	ggT/ggC	G28	gene1392	hypothetical_protein	NP_250058.1	40	40.36
PA12117	1 480 968	A	G	synonymous_coding	SILENT	ggT/ggC	G28	gene1392	hypothetical_protein	NP_250058.1	33	40.25
PA1088	1 481 065	G	A	intergenic	*	*	*	*	*	*	16	40.38
PA8281	1 481 065	G	A	intergenic	*	*	*	*	*	*	13	40
PA11803	1 481 065	G	A	intergenic	*	*	*	*	*	*	12	40.17
PA1088	1 481 068	G	A	intergenic	*	*	*	*	*	*	15	40.27
PA8281	1 481 068	G	A	intergenic	*	*	*	*	*	*	10	40
PA11803	1 481 068	G	A	intergenic	*	*	*	*	*	*	10	40.2
PA1088	1 481 087	C	T	intergenic	*	*	*	*	*	*	12	40.34
PA1088	1 489 688	T	C	intergenic	*	*	*	*	*	*	12	40
PA3448	1 489 688	T	C	intergenic	*	*	*	*	*	*	14	40
PA7790	1 489 688	T	C	intergenic	*	*	*	*	*	*	13	40
PA8281	1 489 688	T	C	intergenic	*	*	*	*	*	*	12	40
PA11803	1 489 688	T	C	intergenic	*	*	*	*	*	*	13	40
PA12117	1 489 688	T	C	intergenic	*	*	*	*	*	*	10	40
PA1088	1 489 696	C	G	intergenic	*	*	*	*	*	*	18	40.11
PA3448	1 489 696	C	G	intergenic	*	*	*	*	*	*	17	40.12
PA7790	1 489 696	C	G	intergenic	*	*	*	*	*	*	17	40
PA8281	1 489 696	C	G	intergenic	*	*	*	*	*	*	15	40
PA11803	1 489 696	C	G	intergenic	*	*	*	*	*	*	17	40
PA12117	1 489 696	C	G	intergenic	*	*	*	*	*	*	11	40
PA1088	1 489 699	C	T	intergenic	*	*	*	*	*	*	19	40.11
PA3448	1 489 699	C	T	intergenic	*	*	*	*	*	*	17	40.12
PA7790	1 489 699	C	T	intergenic	*	*	*	*	*	*	17	40
PA8281	1 489 699	C	T	intergenic	*	*	*	*	*	*	15	40
PA11803	1 489 699	C	T	intergenic	*	*	*	*	*	*	17	40
PA12117	1 489 699	C	T	intergenic	*	*	*	*	*	*	14	40.15
PA1088	1 489 703	A	G	intergenic	*	*	*	*	*	*	20	40.1
PA3448	1 489 703	A	G	intergenic	*	*	*	*	*	*	17	40.12
PA7790	1 489 703	A	G	intergenic	*	*	*	*	*	*	19	40
PA8281	1 489 703	A	G	intergenic	*	*	*	*	*	*	16	40
PA11803	1 489 703	A	G	intergenic	*	*	*	*	*	*	20	40
PA12117	1 489 703	A	G	intergenic	*	*	*	*	*	*	15	40.14
PA1088	1 489 712	T	C	intergenic	*	*	*	*	*	*	23	40.18
PA3448	1 489 712	T	C	intergenic	*	*	*	*	*	*	18	40.11
PA7790	1 489 712	T	C	intergenic	*	*	*	*	*	*	19	40
PA11803	1 489 712	T	C	intergenic	*	*	*	*	*	*	20	40
PA12117	1 489 712	T	C	intergenic	*	*	*	*	*	*	17	40.24
PA1088	1 489 721	T	C	intergenic	*	*	*	*	*	*	25	40.16
PA3448	1 489 721	T	C	intergenic	*	*	*	*	*	*	20	40.1
PA7790	1 489 721	T	C	intergenic	*	*	*	*	*	*	22	40.09
PA8281	1 489 721	T	C	intergenic	*	*	*	*	*	*	21	40
PA11803	1 489 721	T	C	intergenic	*	*	*	*	*	*	28	40.36
PA12117	1 489 721	T	C	intergenic	*	*	*	*	*	*	22	40.37
PA1088	1 493 057	G	A	intergenic	*	*	*	*	*	*	16	41.26
PA3448	1 493 057	G	A	intergenic	*	*	*	*	*	*	29	41.05
PA7790	1 493 057	G	A	intergenic	*	*	*	*	*	*	22	41.55
PA8281	1 493 057	G	A	intergenic	*	*	*	*	*	*	31	41.04
PA11803	1 493 057	G	A	intergenic	*	*	*	*	*	*	27	40.9
PA12117	1 493 057	G	A	intergenic	*	*	*	*	*	*	27	41.2
PA1088	1 493 058	G	A	intergenic	*	*	*	*	*	*	14	41.3
PA3448	1 493 058	G	A	intergenic	*	*	*	*	*	*	29	41.05
PA7790	1 493 058	G	A	intergenic	*	*	*	*	*	*	22	41.55
PA8281	1 493 058	G	A	intergenic	*	*	*	*	*	*	30	41.01
PA11803	1 493 058	G	A	intergenic	*	*	*	*	*	*	27	40.9
PA12117	1 493 058	G	A	intergenic	*	*	*	*	*	*	25	41.21
PA1088	1 493 059	C	T	intergenic	*	*	*	*	*	*	13	41.24
PA3448	1 493 059	C	T	intergenic	*	*	*	*	*	*	28	41.01
PA7790	1 493 059	C	T	intergenic	*	*	*	*	*	*	22	41.55
PA8281	1 493 059	C	T	intergenic	*	*	*	*	*	*	30	41.01
PA11803	1 493 059	C	T	intergenic	*	*	*	*	*	*	27	40.9
PA12117	1 493 059	C	T	intergenic	*	*	*	*	*	*	25	41.21
PA3448	1 493 070	G	T	intergenic	*	*	*	*	*	*	25	40.73
PA7790	1 493 070	G	T	intergenic	*	*	*	*	*	*	12	41.34
PA8281	1 493 070	G	T	intergenic	*	*	*	*	*	*	25	40.65
PA11803	1 493 070	G	T	intergenic	*	*	*	*	*	*	25	40.73
PA12117	1 493 070	G	T	intergenic	*	*	*	*	*	*	18	41.01
PA1088	1 493 108	G	A	synonymous_coding	SILENT	ccC/ccT	P572	gene1401	aceK	bifunctional_isocitrate_dehydrogenase_kinase%2Fphosphatase_protein	22	41.46
PA3448	1 493 108	G	A	synonymous_coding	SILENT	ccC/ccT	P572	gene1401	aceK	bifunctional_isocitrate_dehydrogenase_kinase%2Fphosphatase_protein	19	41.27
PA7790	1 493 108	G	A	synonymous_coding	SILENT	ccC/ccT	P572	gene1401	aceK	bifunctional_isocitrate_dehydrogenase_kinase%2Fphosphatase_protein	30	41.67
PA8281	1 493 108	G	A	synonymous_coding	SILENT	ccC/ccT	P572	gene1401	aceK	bifunctional_isocitrate_dehydrogenase_kinase%2Fphosphatase_protein	21	41.44
PA11803	1 493 108	G	A	synonymous_coding	SILENT	ccC/ccT	P572	gene1401	aceK	bifunctional_isocitrate_dehydrogenase_kinase%2Fphosphatase_protein	28	41.44
PA12117	1 493 108	G	A	synonymous_coding	SILENT	ccC/ccT	P572	gene1401	aceK	bifunctional_isocitrate_dehydrogenase_kinase%2Fphosphatase_protein	17	41.54
PA3448	1 493 171	C	G	synonymous_coding	SILENT	ctG/ctC	L551	gene1401	aceK	bifunctional_isocitrate_dehydrogenase_kinase%2Fphosphatase_protein	48	41.63
PA12117	1 493 171	C	G	synonymous_coding	SILENT	ctG/ctC	L551	gene1401	aceK	bifunctional_isocitrate_dehydrogenase_kinase%2Fphosphatase_protein	41	41.71
PA3448	1 495 486	G	A	synonymous_coding	SILENT	ggG/ggA	G176	gene1402	hypothetical_protein	NP_250068.1	36	40.4
PA3448	1 495 501	C	A	intergenic	*	*	*	*	*	*	35	40.35
PA12117	1 495 501	C	A	intergenic	*	*	*	*	*	*	51	40.36
PA3448	1 495 513	C	T	intergenic	*	*	*	*	*	*	37	40.33
PA11803	1 495 513	C	T	intergenic	*	*	*	*	*	*	51	40.36
PA12117	1 495 513	C	T	intergenic	*	*	*	*	*	*	50	40.29
PA3448	1 495 520	C	G	intergenic	*	*	*	*	*	*	35	40.23
PA12117	1 495 520	C	G	intergenic	*	*	*	*	*	*	48	40.3
PA3448	1 516 449	C	T	non_synonymous_coding	MISSENSE	gCa/gTa	A6V	gene1419	hypothetical_protein	NP_250085.1	36	40.96
PA1088	1 516 484	C	T	non_synonymous_coding	MISSENSE	Cgc/Tgc	R18C	gene1419	hypothetical_protein	NP_250085.1	32	40.76
PA3448	1 516 484	C	T	non_synonymous_coding	MISSENSE	Cgc/Tgc	R18C	gene1419	hypothetical_protein	NP_250085.1	24	40.85
PA7790	1 516 484	C	T	non_synonymous_coding	MISSENSE	Cgc/Tgc	R18C	gene1419	hypothetical_protein	NP_250085.1	32	40.82
PA8281	1 516 484	C	T	non_synonymous_coding	MISSENSE	Cgc/Tgc	R18C	gene1419	hypothetical_protein	NP_250085.1	34	41.01
PA11803	1 516 484	C	T	non_synonymous_coding	MISSENSE	Cgc/Tgc	R18C	gene1419	hypothetical_protein	NP_250085.1	36	40.68
PA12117	1 516 484	C	T	non_synonymous_coding	MISSENSE	Cgc/Tgc	R18C	gene1419	hypothetical_protein	NP_250085.1	32	40.92
PA1088	1 516 514	A	G	non_synonymous_coding	MISSENSE	Aaa/Gaa	K28E	gene1419	hypothetical_protein	NP_250085.1	18	40.57
PA3448	1 516 514	A	G	non_synonymous_coding	MISSENSE	Aaa/Gaa	K28E	gene1419	hypothetical_protein	NP_250085.1	14	40.87
PA7790	1 516 514	A	G	non_synonymous_coding	MISSENSE	Aaa/Gaa	K28E	gene1419	hypothetical_protein	NP_250085.1	18	40.45
PA8281	1 516 514	A	G	non_synonymous_coding	MISSENSE	Aaa/Gaa	K28E	gene1419	hypothetical_protein	NP_250085.1	24	41.01
PA11803	1 516 514	A	G	non_synonymous_coding	MISSENSE	Aaa/Gaa	K28E	gene1419	hypothetical_protein	NP_250085.1	18	40.34
PA12117	1 516 514	A	G	non_synonymous_coding	MISSENSE	Aaa/Gaa	K28E	gene1419	hypothetical_protein	NP_250085.1	22	40.87
PA1088	1 516 516	A	G	synonymous_coding	SILENT	aaA/aaG	K28	gene1419	hypothetical_protein	NP_250085.1	18	40.57
PA3448	1 516 516	A	G	synonymous_coding	SILENT	aaA/aaG	K28	gene1419	hypothetical_protein	NP_250085.1	13	40.94
PA7790	1 516 516	A	G	synonymous_coding	SILENT	aaA/aaG	K28	gene1419	hypothetical_protein	NP_250085.1	16	40.51
PA8281	1 516 516	A	G	synonymous_coding	SILENT	aaA/aaG	K28	gene1419	hypothetical_protein	NP_250085.1	23	40.97
PA11803	1 516 516	A	G	synonymous_coding	SILENT	aaA/aaG	K28	gene1419	hypothetical_protein	NP_250085.1	17	40.24
PA12117	1 516 516	A	G	synonymous_coding	SILENT	aaA/aaG	K28	gene1419	hypothetical_protein	NP_250085.1	22	40.87
PA1088	1 516 518	T	C	non_synonymous_coding	MISSENSE	tTg/tCg	L29S	gene1419	hypothetical_protein	NP_250085.1	17	40.6
PA3448	1 516 518	T	C	non_synonymous_coding	MISSENSE	tTg/tCg	L29S	gene1419	hypothetical_protein	NP_250085.1	13	40.94
PA7790	1 516 518	T	C	non_synonymous_coding	MISSENSE	tTg/tCg	L29S	gene1419	hypothetical_protein	NP_250085.1	15	40.54
PA8281	1 516 518	T	C	non_synonymous_coding	MISSENSE	tTg/tCg	L29S	gene1419	hypothetical_protein	NP_250085.1	22	40.92
PA11803	1 516 518	T	C	non_synonymous_coding	MISSENSE	tTg/tCg	L29S	gene1419	hypothetical_protein	NP_250085.1	16	40.26
PA12117	1 516 518	T	C	non_synonymous_coding	MISSENSE	tTg/tCg	L29S	gene1419	hypothetical_protein	NP_250085.1	22	40.87
PA1088	1 516 524	T	C	non_synonymous_coding	MISSENSE	tTc/tCc	F31S	gene1419	hypothetical_protein	NP_250085.1	14	40.44
PA3448	1 516 524	T	C	non_synonymous_coding	MISSENSE	tTc/tCc	F31S	gene1419	hypothetical_protein	NP_250085.1	13	40.94
PA7790	1 516 524	T	C	non_synonymous_coding	MISSENSE	tTc/tCc	F31S	gene1419	hypothetical_protein	NP_250085.1	12	40.68
PA8281	1 516 524	T	C	non_synonymous_coding	MISSENSE	tTc/tCc	F31S	gene1419	hypothetical_protein	NP_250085.1	18	40.68
PA11803	1 516 524	T	C	non_synonymous_coding	MISSENSE	tTc/tCc	F31S	gene1419	hypothetical_protein	NP_250085.1	15	40.27
PA12117	1 516 524	T	C	non_synonymous_coding	MISSENSE	tTc/tCc	F31S	gene1419	hypothetical_protein	NP_250085.1	19	40.8
PA1088	1 516 525	C	T	synonymous_coding	SILENT	ttC/ttT	F31	gene1419	hypothetical_protein	NP_250085.1	13	40.47
PA3448	1 516 525	C	T	synonymous_coding	SILENT	ttC/ttT	F31	gene1419	hypothetical_protein	NP_250085.1	13	40.94
PA7790	1 516 525	C	T	synonymous_coding	SILENT	ttC/ttT	F31	gene1419	hypothetical_protein	NP_250085.1	12	40.68
PA8281	1 516 525	C	T	synonymous_coding	SILENT	ttC/ttT	F31	gene1419	hypothetical_protein	NP_250085.1	17	40.6
PA11803	1 516 525	C	T	synonymous_coding	SILENT	ttC/ttT	F31	gene1419	hypothetical_protein	NP_250085.1	15	40.27
PA12117	1 516 525	C	T	synonymous_coding	SILENT	ttC/ttT	F31	gene1419	hypothetical_protein	NP_250085.1	18	40.73
PA8281	1 516 543	T	G	synonymous_coding	SILENT	ctT/ctG	L37	gene1419	hypothetical_protein	NP_250085.1	11	40.37
PA11803	1 516 543	T	G	synonymous_coding	SILENT	ctT/ctG	L37	gene1419	hypothetical_protein	NP_250085.1	10	40.2
PA12117	1 516 543	T	G	synonymous_coding	SILENT	ctT/ctG	L37	gene1419	hypothetical_protein	NP_250085.1	10	41.31
PA11803	1 516 626	A	C	non_synonymous_coding	MISSENSE	gAc/gCc	D65A	gene1419	hypothetical_protein	NP_250085.1	13	44.29
PA1088	1 516 646	G	A	non_synonymous_coding	MISSENSE	Gcc/Acc	A72T	gene1419	hypothetical_protein	NP_250085.1	17	43.07
PA3448	1 516 646	G	A	non_synonymous_coding	MISSENSE	Gcc/Acc	A72T	gene1419	hypothetical_protein	NP_250085.1	18	42.7
PA7790	1 516 646	G	A	non_synonymous_coding	MISSENSE	Gcc/Acc	A72T	gene1419	hypothetical_protein	NP_250085.1	22	45.89
PA8281	1 516 646	G	A	non_synonymous_coding	MISSENSE	Gcc/Acc	A72T	gene1419	hypothetical_protein	NP_250085.1	24	41.1
PA11803	1 516 646	G	A	non_synonymous_coding	MISSENSE	Gcc/Acc	A72T	gene1419	hypothetical_protein	NP_250085.1	22	43.02
PA12117	1 516 646	G	A	non_synonymous_coding	MISSENSE	Gcc/Acc	A72T	gene1419	hypothetical_protein	NP_250085.1	13	41.09
PA1088	1 516 654	T	C	synonymous_coding	SILENT	gaT/gaC	D74	gene1419	hypothetical_protein	NP_250085.1	21	42.87
PA3448	1 516 654	T	C	synonymous_coding	SILENT	gaT/gaC	D74	gene1419	hypothetical_protein	NP_250085.1	23	42.46
PA7790	1 516 654	T	C	synonymous_coding	SILENT	gaT/gaC	D74	gene1419	hypothetical_protein	NP_250085.1	25	45.44
PA8281	1 516 654	T	C	synonymous_coding	SILENT	gaT/gaC	D74	gene1419	hypothetical_protein	NP_250085.1	26	41.17
PA11803	1 516 654	T	C	synonymous_coding	SILENT	gaT/gaC	D74	gene1419	hypothetical_protein	NP_250085.1	24	42.78
PA12117	1 516 654	T	C	synonymous_coding	SILENT	gaT/gaC	D74	gene1419	hypothetical_protein	NP_250085.1	16	41.01
PA1088	1 516 684	T	C	synonymous_coding	SILENT	ccT/ccC	P84	gene1419	hypothetical_protein	NP_250085.1	33	42.38
PA3448	1 516 684	T	C	synonymous_coding	SILENT	ccT/ccC	P84	gene1419	hypothetical_protein	NP_250085.1	34	42.26
PA7790	1 516 684	T	C	synonymous_coding	SILENT	ccT/ccC	P84	gene1419	hypothetical_protein	NP_250085.1	39	44.19
PA8281	1 516 684	T	C	synonymous_coding	SILENT	ccT/ccC	P84	gene1419	hypothetical_protein	NP_250085.1	42	41.39
PA12117	1 516 684	T	C	synonymous_coding	SILENT	ccT/ccC	P84	gene1419	hypothetical_protein	NP_250085.1	32	41.45
PA1088	1 535 338	G	A	synonymous_coding	SILENT	cgG/cgA	R350	gene1435	periplasmic_spermidine%2Fputrescine-binding_protein	NP_250101.1	39	41.04
PA8281	1 535 338	G	A	synonymous_coding	SILENT	cgG/cgA	R350	gene1435	periplasmic_spermidine%2Fputrescine-binding_protein	NP_250101.1	46	41.01
PA12117	1 535 338	G	A	synonymous_coding	SILENT	cgG/cgA	R350	gene1435	periplasmic_spermidine%2Fputrescine-binding_protein	NP_250101.1	45	41.12
PA1088	1 535 377	G	A	synonymous_coding	SILENT	aaG/aaA	K363	gene1435	periplasmic_spermidine%2Fputrescine-binding_protein	NP_250101.1	33	40.98
PA3448	1 535 377	G	A	synonymous_coding	SILENT	aaG/aaA	K363	gene1435	periplasmic_spermidine%2Fputrescine-binding_protein	NP_250101.1	29	40.98
PA7790	1 535 377	G	A	synonymous_coding	SILENT	aaG/aaA	K363	gene1435	periplasmic_spermidine%2Fputrescine-binding_protein	NP_250101.1	35	41.21
PA8281	1 535 377	G	A	synonymous_coding	SILENT	aaG/aaA	K363	gene1435	periplasmic_spermidine%2Fputrescine-binding_protein	NP_250101.1	30	40.81
PA11803	1 535 377	G	A	synonymous_coding	SILENT	aaG/aaA	K363	gene1435	periplasmic_spermidine%2Fputrescine-binding_protein	NP_250101.1	32	41.32
PA12117	1 535 377	G	A	synonymous_coding	SILENT	aaG/aaA	K363	gene1435	periplasmic_spermidine%2Fputrescine-binding_protein	NP_250101.1	28	40.94
PA1088	1 535 406	G	A	intergenic	*	*	*	*	*	*	15	40.54
PA3448	1 535 406	G	A	intergenic	*	*	*	*	*	*	17	40.84
PA7790	1 535 406	G	A	intergenic	*	*	*	*	*	*	17	40.72
PA8281	1 535 406	G	A	intergenic	*	*	*	*	*	*	18	40.45
PA11803	1 535 406	G	A	intergenic	*	*	*	*	*	*	22	40.83
PA12117	1 535 406	G	A	intergenic	*	*	*	*	*	*	20	40.51
PA3448	1 535 414	G	C	intergenic	*	*	*	*	*	*	15	40.68
PA7790	1 535 414	G	C	intergenic	*	*	*	*	*	*	14	40.58
PA8281	1 535 414	G	C	intergenic	*	*	*	*	*	*	18	40.34
PA11803	1 535 414	G	C	intergenic	*	*	*	*	*	*	18	40.45
PA12117	1 535 414	G	C	intergenic	*	*	*	*	*	*	18	40.34
PA1088	1 535 425	C	A	intergenic	*	*	*	*	*	*	15	40
PA7790	1 535 425	C	A	intergenic	*	*	*	*	*	*	10	40.41
PA8281	1 535 425	C	A	intergenic	*	*	*	*	*	*	20	40.2
PA11803	1 535 425	C	A	intergenic	*	*	*	*	*	*	14	40
PA12117	1 535 425	C	A	intergenic	*	*	*	*	*	*	16	40
PA1088	1 535 433	G	C	intergenic	*	*	*	*	*	*	20	40.31
PA3448	1 535 433	G	C	intergenic	*	*	*	*	*	*	10	40.61
PA7790	1 535 433	G	C	intergenic	*	*	*	*	*	*	14	40.44
PA8281	1 535 433	G	C	intergenic	*	*	*	*	*	*	22	40.28
PA11803	1 535 433	G	C	intergenic	*	*	*	*	*	*	18	40.34
PA12117	1 535 433	G	C	intergenic	*	*	*	*	*	*	20	40.31
PA1088	1 535 446	A	G	intergenic	*	*	*	*	*	*	21	40.58
PA3448	1 535 446	A	G	intergenic	*	*	*	*	*	*	12	41.01
PA7790	1 535 446	A	G	intergenic	*	*	*	*	*	*	18	41.01
PA8281	1 535 446	A	G	intergenic	*	*	*	*	*	*	29	40.7
PA11803	1 535 446	A	G	intergenic	*	*	*	*	*	*	19	40.54
PA12117	1 535 446	A	G	intergenic	*	*	*	*	*	*	21	40.68
PA1088	1 535 450	A	G	intergenic	*	*	*	*	*	*	21	40.58
PA3448	1 535 450	A	G	intergenic	*	*	*	*	*	*	12	41.01
PA7790	1 535 450	A	G	intergenic	*	*	*	*	*	*	19	40.96
PA8281	1 535 450	A	G	intergenic	*	*	*	*	*	*	29	40.77
PA11803	1 535 450	A	G	intergenic	*	*	*	*	*	*	21	40.58
PA12117	1 535 450	A	G	intergenic	*	*	*	*	*	*	21	40.77
PA1088	1 552 537	C	G	synonymous_coding	SILENT	cgC/cgG	R518	gene1451	ABC_transporter_ATP-binding_protein	NP_250116.1	12	41.18
PA3448	1 552 537	C	G	synonymous_coding	SILENT	cgC/cgG	R518	gene1451	ABC_transporter_ATP-binding_protein	NP_250116.1	19	41.17
PA7790	1 552 537	C	G	synonymous_coding	SILENT	cgC/cgG	R518	gene1451	ABC_transporter_ATP-binding_protein	NP_250116.1	22	41.19
PA8281	1 552 537	C	G	synonymous_coding	SILENT	cgC/cgG	R518	gene1451	ABC_transporter_ATP-binding_protein	NP_250116.1	17	41.31
PA11803	1 552 537	C	G	synonymous_coding	SILENT	cgC/cgG	R518	gene1451	ABC_transporter_ATP-binding_protein	NP_250116.1	22	40.92
PA12117	1 552 537	C	G	synonymous_coding	SILENT	cgC/cgG	R518	gene1451	ABC_transporter_ATP-binding_protein	NP_250116.1	12	41.01
PA1088	1 552 539	A	G	non_synonymous_coding	MISSENSE	cAc/cGc	H519R	gene1451	ABC_transporter_ATP-binding_protein	NP_250116.1	12	41.18
PA3448	1 552 539	A	G	non_synonymous_coding	MISSENSE	cAc/cGc	H519R	gene1451	ABC_transporter_ATP-binding_protein	NP_250116.1	17	41.07
PA7790	1 552 539	A	G	non_synonymous_coding	MISSENSE	cAc/cGc	H519R	gene1451	ABC_transporter_ATP-binding_protein	NP_250116.1	19	41.06
PA8281	1 552 539	A	G	non_synonymous_coding	MISSENSE	cAc/cGc	H519R	gene1451	ABC_transporter_ATP-binding_protein	NP_250116.1	16	41.26
PA11803	1 552 539	A	G	non_synonymous_coding	MISSENSE	cAc/cGc	H519R	gene1451	ABC_transporter_ATP-binding_protein	NP_250116.1	20	40.91
PA12117	1 552 539	A	G	non_synonymous_coding	MISSENSE	cAc/cGc	H519R	gene1451	ABC_transporter_ATP-binding_protein	NP_250116.1	12	41.01
PA1088	1 552 540	C	A	non_synonymous_coding	MISSENSE	caC/caA	H519Q	gene1451	ABC_transporter_ATP-binding_protein	NP_250116.1	12	41.18
PA3448	1 552 540	C	A	non_synonymous_coding	MISSENSE	caC/caA	H519Q	gene1451	ABC_transporter_ATP-binding_protein	NP_250116.1	17	41.07
PA7790	1 552 540	C	A	non_synonymous_coding	MISSENSE	caC/caA	H519Q	gene1451	ABC_transporter_ATP-binding_protein	NP_250116.1	17	40.95
PA8281	1 552 540	C	A	non_synonymous_coding	MISSENSE	caC/caA	H519Q	gene1451	ABC_transporter_ATP-binding_protein	NP_250116.1	16	41.26
PA11803	1 552 540	C	A	non_synonymous_coding	MISSENSE	caC/caA	H519Q	gene1451	ABC_transporter_ATP-binding_protein	NP_250116.1	18	40.79
PA12117	1 552 540	C	A	non_synonymous_coding	MISSENSE	caC/caA	H519Q	gene1451	ABC_transporter_ATP-binding_protein	NP_250116.1	10	41.21
PA3448	1 552 544	G	C	non_synonymous_coding	MISSENSE	Gcg/Ccg	A521P	gene1451	ABC_transporter_ATP-binding_protein	NP_250116.1	16	41.01
PA7790	1 552 544	G	C	non_synonymous_coding	MISSENSE	Gcg/Ccg	A521P	gene1451	ABC_transporter_ATP-binding_protein	NP_250116.1	12	40.85
PA11803	1 552 544	G	C	non_synonymous_coding	MISSENSE	Gcg/Ccg	A521P	gene1451	ABC_transporter_ATP-binding_protein	NP_250116.1	18	40.79
PA3448	1 552 545	C	G	non_synonymous_coding	MISSENSE	gCg/gGg	A521G	gene1451	ABC_transporter_ATP-binding_protein	NP_250116.1	15	40.95
PA7790	1 552 545	C	G	non_synonymous_coding	MISSENSE	gCg/gGg	A521G	gene1451	ABC_transporter_ATP-binding_protein	NP_250116.1	11	40.74
PA11803	1 552 545	C	G	non_synonymous_coding	MISSENSE	gCg/gGg	A521G	gene1451	ABC_transporter_ATP-binding_protein	NP_250116.1	17	40.72
PA3448	1 552 546	G	C	synonymous_coding	SILENT	gcG/gcC	A521	gene1451	ABC_transporter_ATP-binding_protein	NP_250116.1	14	41.01
PA7790	1 552 546	G	C	synonymous_coding	SILENT	gcG/gcC	A521	gene1451	ABC_transporter_ATP-binding_protein	NP_250116.1	11	40.74
PA11803	1 552 546	G	C	synonymous_coding	SILENT	gcG/gcC	A521	gene1451	ABC_transporter_ATP-binding_protein	NP_250116.1	15	40.81
PA3448	1 552 552	T	C	synonymous_coding	SILENT	gaT/gaC	D523	gene1451	ABC_transporter_ATP-binding_protein	NP_250116.1	10	41.01
PA11803	1 552 552	T	C	synonymous_coding	SILENT	gaT/gaC	D523	gene1451	ABC_transporter_ATP-binding_protein	NP_250116.1	12	40.68
PA7790	1 554 228	G	C	intergenic	*	*	*	*	*	*	10	40.61
PA7790	1 554 231	G	T	intergenic	*	*	*	*	*	*	13	40.78
[truncated: 5,832 more rows]
