# Supplementary material for: Intraclonal Genome Stability of the Metallo-β-lactamase SPM-1-producing Pseudomonas aeruginosa ST277, an Endemic Clone Disseminated in Brazilian Hospitals
Source: Front Microbiol. 2016 Dec 5;7:1946. doi: 10.3389/fmicb.2016.01946 (PMC5136561; doi:10.3389/fmicb.2016.01946)
Supplement: Supplementary file 11 [file Table11.CSV]

Table S11. SNPs description using PA1088 isolate as the reference genome.
ISOLATE	POSITION	REFERENCE	ALTERNATIVE	CLASS	TYPE	CODONS REFERENCE/ALTERNATIVE	AA CHANGE AND POSITION	PARENT	PRODUCT	COVERAGE	MAP QUALITY
PA7790	3	T	G	intergenic	*	*	*	*	*	15	41.08
PA11803	891 907	A	T	intergenic	*	*	*	*	*	44	41.37
PA7790	2 355 193	T	C	synonymous coding	SILENT	ggT/ggC	G131	gene2196	hypothetical protein	212	41.15
PA7790	2 355 259	T	C	synonymous coding	SILENT	ggT/ggC	G153	gene2196	hypothetical protein	222	41.07
PA7790	2 355 295	T	C	synonymous coding	SILENT	gcT/gcC	A165	gene2196	hypothetical protein	216	41.07
PA7790	2 358 397	T	C	synonymous coding	SILENT	agT/agC	S2	gene2199	preprotein translocase subunit SecA	219	41.72
PA3448	2 360 167	T	C	synonymous coding	SILENT	ggT/ggC	G34	gene2201	ATP-dependent Clp protease ClpP	200	41.66
PA3448	2 360 281	T	C	synonymous coding	SILENT	ggT/ggC	G72	gene2201	ATP-dependent Clp protease ClpP	200	41.62
PA3448	2 360 336	A	C	non synonymous coding	MISSENSE	Acg/Ccg	T91P	gene2201	ATP-dependent Clp protease ClpP	206	41.59
PA3448	2 360 347	T	C	synonymous coding	SILENT	gtT/gtC	V94	gene2201	ATP-dependent Clp protease ClpP	207	41.57
PA3448	2 360 428	T	C	synonymous coding	SILENT	acT/acC	T121	gene2201	ATP-dependent Clp protease ClpP	203	41.57
PA3448	2 360 797	T	C	synonymous coding	SILENT	ccT/ccC	P244	gene2201	ATP-dependent Clp protease ClpP	199	41.67
PA7790	2 361 708	C	T	synonymous coding	SILENT	cgC/cgT	R158	gene2202	hypothetical protein	243	40.99
PA7790	2 363 336	C	T	synonymous coding	SILENT	cgC/cgT	R30	gene2205	hypothetical protein	242	41.01
PA7790	2 363 489	C	T	synonymous coding	SILENT	ggC/ggT	G81	gene2205	hypothetical protein	227	41.18
PA7790	2 363 790	C	T	non synonymous coding	MISSENSE	aCc/aTc	T19I	gene2206	hypothetical protein	212	41.15
PA3448	2 363 842	T	C	synonymous coding	SILENT	gcT/gcC	A36	gene2206	hypothetical protein	209	41.54
PA3448	2 363 971	T	C	synonymous coding	SILENT	ctT/ctC	L2	gene2207	hypothetical protein	204	41.52
PA7790	2 364 238	T	C	synonymous coding	SILENT	ccT/ccC	P91	gene2207	hypothetical protein	228	41.41
PA7790	2 364 337	C	G	synonymous coding	SILENT	gtC/gtG	V124	gene2207	hypothetical protein	217	41.22
PA7790	2 364 346	A	G	synonymous coding	SILENT	gcA/gcG	A127	gene2207	hypothetical protein	214	41.22
PA7790	2 364 400	A	C	synonymous coding	SILENT	atA/atC	I145	gene2207	hypothetical protein	200	41.16
PA3448	2 365 653	T	C	synonymous coding	SILENT	gaT/gaC	D284	gene2208	hypothetical protein	198	41.6
PA3448	2 365 711	T	C	synonymous coding	SILENT	Ttg/Ctg	L304	gene2208	hypothetical protein	200	41.58
PA7790	2 365 728	G	A	synonymous coding	SILENT	acG/acA	T309	gene2208	hypothetical protein	223	40.78
PA7790	2 365 737	C	T	synonymous coding	SILENT	ggC/ggT	G312	gene2208	hypothetical protein	221	40.79
PA7790	2 365 743	T	C	synonymous coding	SILENT	gcT/gcC	A314	gene2208	hypothetical protein	219	40.79
PA7790	2 365 782	A	G	synonymous coding	SILENT	caA/caG	Q327	gene2208	hypothetical protein	218	40.84
PA7790	2 365 783	C	T	synonymous coding	SILENT	Ctg/Ttg	L328	gene2208	hypothetical protein	218	40.84
PA7790	2 365 800	G	A	synonymous coding	SILENT	gtG/gtA	V333	gene2208	hypothetical protein	217	40.82
PA7790	2 365 844	C	T	non synonymous coding	MISSENSE	gCg/gTg	A348V	gene2208	hypothetical protein	219	40.82
PA7790	2 365 852	C	G	non synonymous coding	MISSENSE	Cag/Gag	Q351E	gene2208	hypothetical protein	219	40.81
PA7790	2 365 932	A	G	synonymous coding	SILENT	ggA/ggG	G377	gene2208	hypothetical protein	227	40.85
PA7790	2 366 304	C	T	synonymous coding	SILENT	ggC/ggT	G501	gene2208	hypothetical protein	243	40.96
PA3448	2 366 409	T	C	synonymous coding	SILENT	ggT/ggC	G536	gene2208	hypothetical protein	198	41.37
PA3448	2 366 449	T	C	synonymous coding	SILENT	Ttg/Ctg	L550	gene2208	hypothetical protein	199	41.4
PA7790	2 366 472	G	T	synonymous coding	SILENT	ggG/ggT	G557	gene2208	hypothetical protein	240	41.13
PA7790	2 366 540	C	T	non synonymous coding	MISSENSE	aCc/aTc	T580I	gene2208	hypothetical protein	245	41.4
PA7790	2 366 626	G	T	non synonymous coding	MISSENSE	Gcg/Tcg	A609S	gene2208	hypothetical protein	246	41.56
PA3448	2 370 179	C	A	synonymous coding	SILENT	ggC/ggA	G554	gene2210	hypothetical protein	198	41.57
PA3448	2 371 019	T	C	synonymous coding	SILENT	ggT/ggC	G834	gene2210	hypothetical protein	200	41.36
PA3448	2 371 760	T	C	synonymous coding	SILENT	ggT/ggC	G1081	gene2210	hypothetical protein	200	41.57
PA3448	2 372 333	T	G	non synonymous coding	MISSENSE	Ttg/Gtg	L89V	gene2211	hypothetical protein	199	41.7
PA3448	2 372 626	T	C	synonymous coding	SILENT	atT/atC	I186	gene2211	hypothetical protein	203	41.63
PA3448	2 372 740	T	C	synonymous coding	SILENT	ggT/ggC	G224	gene2211	hypothetical protein	197	41.62
PA7790	2 373 554	G	A	stop gained	NONSENSE	tGg/tAg	W167*	gene2212	hypothetical protein	233	41.35
PA7790	2 373 558	G	T	synonymous coding	SILENT	gtG/gtT	V168	gene2212	hypothetical protein	232	41.33
PA7790	2 373 678	G	T	non synonymous coding	MISSENSE	atG/atT	M208I	gene2212	hypothetical protein	236	41.01
PA7790	2 374 094	A	G	synonymous coding	SILENT	ccA/ccG	P57	gene2213	hypothetical protein	213	40.95
PA7790	2 374 508	T	C	synonymous coding	SILENT	agT/agC	S195	gene2213	hypothetical protein	219	40.96
PA7790	2 374 628	G	C	synonymous coding	SILENT	ccG/ccC	P235	gene2213	hypothetical protein	239	41.1
PA7790	2 374 629	G	A	non synonymous coding	MISSENSE	Gct/Act	A236T	gene2213	hypothetical protein	238	41.1
PA7790	2 374 652	A	C	synonymous coding	SILENT	acA/acC	T243	gene2213	hypothetical protein	234	41.11
PA7790	2 375 489	G	T	synonymous coding	SILENT	acG/acT	T522	gene2213	hypothetical protein	225	41.01
PA7790	2 375 546	C	A	synonymous coding	SILENT	ggC/ggA	G541	gene2213	hypothetical protein	219	40.97
PA7790	2 375 567	T	C	synonymous coding	SILENT	gaT/gaC	D548	gene2213	hypothetical protein	218	40.94
PA7790	2 375 579	T	C	synonymous coding	SILENT	acT/acC	T552	gene2213	hypothetical protein	215	40.94
PA7790	2 375 588	T	G	synonymous coding	SILENT	ggT/ggG	G555	gene2213	hypothetical protein	219	40.93
PA7790	2 375 600	T	C	synonymous coding	SILENT	gcT/gcC	A559	gene2213	hypothetical protein	221	40.92
PA7790	2 375 639	T	G	synonymous coding	SILENT	gtT/gtG	V572	gene2213	hypothetical protein	225	40.95
PA7790	2 375 908	A	T	non synonymous coding	MISSENSE	gaA/gaT	E75D	gene2214	hypothetical protein	229	40.98
PA7790	2 375 942	T	G	intergenic	*	*	*	*	*	230	41.01
PA8281	3 228 581	G	C	intergenic	*	*	*	*	*	38	41.17
PA8281	3 228 582	G	A	intergenic	*	*	*	*	*	39	41.19
PA11803	3 239 505	G	A	non synonymous coding	MISSENSE	Cgc/Tgc	R192C	gene2983	Pyoverdine biosynthesis protein PvcD	14	41.72
PA12117	3 281 282	T	C	synonymous coding	SILENT	gcA/gcG	A17	gene3015	hypothetical protein	152	40.54
PA3448	3 281 351	C	T	intergenic	*	*	*	*	*	148	41.19
PA12117	3 287 443	T	C	synonymous coding	SILENT	gaT/gaC	D418	gene3025	hypothetical protein	206	40.91
PA7790	3 287 525	A	T	intergenic	*	*	*	*	*	36	42.84
PA11803	3 287 525	A	T	intergenic	*	*	*	*	*	21	41.98
PA7790	3 287 543	C	T	intergenic	*	*	*	*	*	35	42.87
PA11803	3 287 543	C	T	intergenic	*	*	*	*	*	21	41.98
PA7790	3 287 609	T	C	intergenic	*	*	*	*	*	24	43.26
PA8281	3 287 609	T	C	intergenic	*	*	*	*	*	46	43.45
PA11803	3 287 609	T	C	intergenic	*	*	*	*	*	15	41.97
PA12117	3 292 023	C	T	intergenic	*	*	*	*	*	263	41.5
PA12117	3 292 044	T	C	intergenic	*	*	*	*	*	256	41.47
PA12117	3 292 059	T	C	intergenic	*	*	*	*	*	251	41.48
PA3448	3 294 303	T	A	non synonymous coding	MISSENSE	gTc/gAc	V389D	gene3036	zonular occludens toxin	38	41.28
PA7790	3 294 303	T	A	non synonymous coding	MISSENSE	gTc/gAc	V389D	gene3036	zonular occludens toxin	40	41.85
PA11803	3 294 303	T	A	non synonymous coding	MISSENSE	gTc/gAc	V389D	gene3036	zonular occludens toxin	39	41.64
PA12117	4 009 302	A	G	non synonymous coding	MISSENSE	cAg/cGg	Q496R	gene3692	HAMP domain protein	20	40.81
PA12117	4 009 310	G	C	non synonymous coding	MISSENSE	Gcg/Ccg	A499P	gene3692	HAMP domain protein	18	40.68
PA3448	4 009 313	C	G	non synonymous coding	MISSENSE	Cac/Gac	H500D	gene3692	HAMP domain protein	13	40.47
PA12117	4 009 313	C	G	non synonymous coding	MISSENSE	Cac/Gac	H500D	gene3692	HAMP domain protein	15	40.54
PA12117	4 009 314	A	T	non synonymous coding	MISSENSE	cAc/cTc	H500L	gene3692	HAMP domain protein	15	40.54
PA12117	4 009 316	C	A	synonymous coding	SILENT	Cgg/Agg	R501	gene3692	HAMP domain protein	15	40.54
PA12117	4 009 321	G	C	non synonymous coding	MISSENSE	caG/caC	Q502H	gene3692	HAMP domain protein	14	40.29
PA3448	4 009 323	A	G	non synonymous coding	MISSENSE	cAg/cGg	Q503R	gene3692	HAMP domain protein	13	40.47
PA12117	4 009 323	A	T	non synonymous coding	MISSENSE	cAg/cTg	Q503L	gene3692	HAMP domain protein	13	40.31
PA12117	4 009 328	G	C	non synonymous coding	MISSENSE	Gcc/Ccc	A505P	gene3692	HAMP domain protein	19	40.64
PA12117	4 009 330	C	T	synonymous coding	SILENT	gcC/gcT	A505	gene3692	HAMP domain protein	18	40.79
PA3448	4 009 333	C	A	synonymous coding	SILENT	ggC/ggA	G506	gene3692	HAMP domain protein	18	40.79
PA12117	4 009 333	C	A	synonymous coding	SILENT	ggC/ggA	G506	gene3692	HAMP domain protein	19	41.06
PA7790	4 676 515	A	C	intergenic	*	*	*	*	*	93	41.56
PA7790	4 676 520	T	G	intergenic	*	*	*	*	*	94	41.52
PA11803	4 676 520	T	G	intergenic	*	*	*	*	*	84	41.65
PA7790	4 773 724	A	C	intergenic	*	*	*	*	*	13	41.24
PA8281	4 773 724	A	C	intergenic	*	*	*	*	*	20	40.61
PA7790	4 773 726	A	C	intergenic	*	*	*	*	*	11	41.1
PA8281	4 773 726	A	C	intergenic	*	*	*	*	*	19	40.54
PA7790	4 773 727	G	C	intergenic	*	*	*	*	*	11	41.1
PA8281	4 773 727	G	C	intergenic	*	*	*	*	*	19	40.54
PA8281	4 773 730	A	G	intergenic	*	*	*	*	*	16	40.51
PA8281	4 773 731	A	C	intergenic	*	*	*	*	*	15	40.41
PA8281	4 773 732	A	G	intergenic	*	*	*	*	*	12	40.34
PA8281	4 773 733	T	C	intergenic	*	*	*	*	*	12	40.34
PA7790	4 775 109	G	A	synonymous coding	SILENT	atC/atT	I98	gene4417	lytic enzyme	10	40
PA8281	4 775 109	G	A	synonymous coding	SILENT	atC/atT	I98	gene4417	lytic enzyme	10	40
PA7790	4 775 115	T	C	synonymous coding	SILENT	cgA/cgG	R96	gene4417	lytic enzyme	10	40
PA8281	4 775 115	T	C	synonymous coding	SILENT	cgA/cgG	R96	gene4417	lytic enzyme	10	40
PA7790	4 775 118	G	A	synonymous coding	SILENT	ccC/ccT	P95	gene4417	lytic enzyme	10	40
PA8281	4 775 118	G	A	synonymous coding	SILENT	ccC/ccT	P95	gene4417	lytic enzyme	10	40
PA7790	4 775 145	G	A	synonymous coding	SILENT	gcC/gcT	A86	gene4417	lytic enzyme	10	40
PA8281	4 775 145	G	A	synonymous coding	SILENT	gcC/gcT	A86	gene4417	lytic enzyme	10	40
PA7790	4 775 175	C	T	synonymous coding	SILENT	cgG/cgA	R76	gene4417	lytic enzyme	12	40
PA8281	4 775 175	C	T	synonymous coding	SILENT	cgG/cgA	R76	gene4417	lytic enzyme	10	40
PA7790	4 775 259	G	A	synonymous coding	SILENT	gtC/gtT	V48	gene4417	lytic enzyme	12	40
PA8281	4 775 259	G	A	synonymous coding	SILENT	gtC/gtT	V48	gene4417	lytic enzyme	13	40.47
PA7790	4 775 262	C	T	synonymous coding	SILENT	caG/caA	Q47	gene4417	lytic enzyme	12	40
PA8281	4 775 262	C	T	synonymous coding	SILENT	caG/caA	Q47	gene4417	lytic enzyme	13	40.47
PA7790	4 775 275	G	A	non synonymous coding	MISSENSE	gCg/gTg	A43V	gene4417	lytic enzyme	12	40
PA8281	4 775 275	G	A	non synonymous coding	MISSENSE	gCg/gTg	A43V	gene4417	lytic enzyme	13	40.47
PA3448	4 806 822	C	A	non synonymous coding	MISSENSE	aCc/aAc	T168N	gene4454	hypothetical protein	50	40.65
PA3448	4 806 830	C	A	non synonymous coding	MISSENSE	Ctc/Atc	L171I	gene4454	hypothetical protein	51	40.64
PA3448	4 806 831	T	A	non synonymous coding	MISSENSE	cTc/cAc	L171H	gene4454	hypothetical protein	51	40.6
PA3448	4 806 833	A	G	non synonymous coding	MISSENSE	Agc/Ggc	S172G	gene4454	hypothetical protein	50	40.57
PA3448	4 806 842	A	G	non synonymous coding	MISSENSE	Atc/Gtc	I175V	gene4454	hypothetical protein	47	40.43
PA3448	4 806 848	G	C	non synonymous coding	MISSENSE	Ggc/Cgc	G177R	gene4454	hypothetical protein	47	40.43
PA3448	4 806 849	G	A	non synonymous coding	MISSENSE	gGc/gAc	G177D	gene4454	hypothetical protein	46	40.44
PA3448	4 806 852	T	G	non synonymous coding	MISSENSE	tTc/tGc	F178C	gene4454	hypothetical protein	47	40.43
PA3448	4 806 863	T	A	non synonymous coding	MISSENSE	Tac/Aac	Y182N	gene4454	hypothetical protein	48	40.38
PA3448	4 806 864	A	G	non synonymous coding	MISSENSE	tAc/tGc	Y182C	gene4454	hypothetical protein	49	40.42
PA3448	4 806 872	T	A	non synonymous coding	MISSENSE	Tac/Aac	Y185N	gene4454	hypothetical protein	48	40.42
PA3448	4 806 873	A	C	non synonymous coding	MISSENSE	tAc/tCc	Y185S	gene4454	hypothetical protein	48	40.42
PA3448	4 806 876	A	G	non synonymous coding	MISSENSE	gAc/gGc	D186G	gene4454	hypothetical protein	47	40.43
PA3448	4 806 878	T	G	non synonymous coding	MISSENSE	Tac/Gac	Y187D	gene4454	hypothetical protein	47	40.39
PA3448	4 806 881	A	G	non synonymous coding	MISSENSE	Aag/Gag	K188E	gene4454	hypothetical protein	45	40.36
PA3448	4 806 885	G	T	non synonymous coding	MISSENSE	gGc/gTc	G189V	gene4454	hypothetical protein	47	40.39
PA3448	4 806 887	T	A	non synonymous coding	MISSENSE	Tac/Aac	Y190N	gene4454	hypothetical protein	47	40.39
PA3448	4 806 888	A	C	non synonymous coding	MISSENSE	tAc/tCc	Y190S	gene4454	hypothetical protein	47	40.39
PA8281	4 813 133	T	A	intergenic	*	*	*	*	*	10	40.61
PA7790	4 813 139	G	C	intergenic	*	*	*	*	*	11	41.1
PA8281	4 813 139	G	C	intergenic	*	*	*	*	*	11	40.74
PA7790	4 813 142	T	C	intergenic	*	*	*	*	*	11	41.1
PA8281	4 813 142	T	C	intergenic	*	*	*	*	*	12	40.68
PA7790	4 813 149	A	T	intergenic	*	*	*	*	*	18	41.34
PA8281	4 813 149	A	T	intergenic	*	*	*	*	*	18	40.79
PA7790	4 813 152	G	A	intergenic	*	*	*	*	*	19	41.27
PA8281	4 813 152	G	A	intergenic	*	*	*	*	*	20	40.81
PA7790	5 013 837	G	A	intergenic	*	*	*	*	*	42	41.63
PA11803	5 382 797	A	C	intergenic	*	*	*	*	*	22	41.46
PA12117	5 382 797	A	C	intergenic	*	*	*	*	*	18	41.34
PA11803	5 382 801	T	C	intergenic	*	*	*	*	*	18	41.34
PA12117	5 382 801	T	C	intergenic	*	*	*	*	*	17	41.31
PA11803	5 382 804	G	C	intergenic	*	*	*	*	*	13	41.09
PA12117	5 382 804	G	C	intergenic	*	*	*	*	*	16	41.26
PA11803	5 382 805	C	T	intergenic	*	*	*	*	*	13	41.09
PA12117	5 382 805	C	T	intergenic	*	*	*	*	*	14	41.15
PA12117	5 382 813	T	G	intergenic	*	*	*	*	*	10	40.81
PA3448	5 487 709	G	C	non synonymous coding	MISSENSE	Gat/Cat	D114H	gene5096	hypothetical protein	30	41.15
PA11803	5 489 925	A	T	non synonymous coding	MISSENSE	Ttc/Atc	F472I	gene5100	hypothetical protein	45	41.83
PA3448	5 524 212	C	T	intergenic	*	*	*	*	*	30	41.01
PA12117	5 524 212	C	T	intergenic	*	*	*	*	*	29	41.32
PA3448	5 524 214	A	C	intergenic	*	*	*	*	*	31	41.04
PA12117	5 524 214	A	C	intergenic	*	*	*	*	*	29	41.32
PA3448	5 524 215	A	T	intergenic	*	*	*	*	*	32	41.07
PA12117	5 524 215	A	T	intergenic	*	*	*	*	*	29	41.32
PA11803	5 525 517	A	G	intergenic	*	*	*	*	*	10	40.61
PA12117	5 525 517	A	G	intergenic	*	*	*	*	*	10	40.2
PA11803	5 525 520	C	G	intergenic	*	*	*	*	*	13	40.78
PA11803	5 525 525	C	G	intergenic	*	*	*	*	*	16	41.6
PA12117	5 525 525	C	G	intergenic	*	*	*	*	*	13	40.63
PA11803	5 525 532	A	T	intergenic	*	*	*	*	*	24	43.37
PA12117	5 525 532	A	T	intergenic	*	*	*	*	*	18	42.27
PA8281	5 626 321	G	A	synonymous coding	SILENT	gaC/gaT	D1159	gene5237	hemagglutinin	13	38.64
PA7790	6 595 240	G	A	intergenic	*	*	*	*	*	50	41.05
