# Supplementary material for: Intraclonal Genome Stability of the Metallo-β-lactamase SPM-1-producing Pseudomonas aeruginosa ST277, an Endemic Clone Disseminated in Brazilian Hospitals
Source: Front Microbiol. 2016 Dec 5;7:1946. doi: 10.3389/fmicb.2016.01946 (PMC5136561; doi:10.3389/fmicb.2016.01946)
Supplement: Supplementary file 12 [file Table12.CSV]

Table S12. SNPs found in genes encoding known virulence factors.
PA1088	1 073 572	T	C	synonymous_coding	SILENT	ggT/ggC	G96	gene1010	cupC1	fimbrial_subunit_CupC1	34	41.31
PA3448	1 073 572	T	C	synonymous_coding	SILENT	ggT/ggC	G96	gene1010	cupC1	fimbrial_subunit_CupC1	20	40.91
PA7790	1 073 572	T	C	synonymous_coding	SILENT	ggT/ggC	G96	gene1010	cupC1	fimbrial_subunit_CupC1	32	41.45
PA8281	1 073 572	T	C	synonymous_coding	SILENT	ggT/ggC	G96	gene1010	cupC1	fimbrial_subunit_CupC1	37	41.25
PA11803	1 073 572	T	C	synonymous_coding	SILENT	ggT/ggC	G96	gene1010	cupC1	fimbrial_subunit_CupC1	36	41.34
PA12117	1 073 572	T	C	synonymous_coding	SILENT	ggT/ggC	G96	gene1010	cupC1	fimbrial_subunit_CupC1	21	40.96
PA1088	1 073 584	G	C	synonymous_coding	SILENT	gtG/gtC	V100	gene1010	cupC1	fimbrial_subunit_CupC1	25	41.13
PA3448	1 073 584	G	C	synonymous_coding	SILENT	gtG/gtC	V100	gene1010	cupC1	fimbrial_subunit_CupC1	16	40.89
PA7790	1 073 584	G	C	synonymous_coding	SILENT	gtG/gtC	V100	gene1010	cupC1	fimbrial_subunit_CupC1	27	41.42
PA8281	1 073 584	G	C	synonymous_coding	SILENT	gtG/gtC	V100	gene1010	cupC1	fimbrial_subunit_CupC1	32	41.2
PA11803	1 073 584	G	C	synonymous_coding	SILENT	gtG/gtC	V100	gene1010	cupC1	fimbrial_subunit_CupC1	29	41.25
PA12117	1 073 584	G	C	synonymous_coding	SILENT	gtG/gtC	V100	gene1010	cupC1	fimbrial_subunit_CupC1	15	40.54
PA1088	1 073 597	G	A	non_synonymous_coding	MISSENSE	Gac/Aac	D105N	gene1010	cupC1	fimbrial_subunit_CupC1	19	40.85
PA3448	1 073 597	G	A	non_synonymous_coding	MISSENSE	Gac/Aac	D105N	gene1010	cupC1	fimbrial_subunit_CupC1	11	40.37
PA7790	1 073 597	G	A	non_synonymous_coding	MISSENSE	Gac/Aac	D105N	gene1010	cupC1	fimbrial_subunit_CupC1	20	41.31
PA8281	1 073 597	G	A	non_synonymous_coding	MISSENSE	Gac/Aac	D105N	gene1010	cupC1	fimbrial_subunit_CupC1	19	40.75
PA11803	1 073 597	G	A	non_synonymous_coding	MISSENSE	Gac/Aac	D105N	gene1010	cupC1	fimbrial_subunit_CupC1	21	41.06
PA1088	1 073 603	G	A	non_synonymous_coding	MISSENSE	Gtg/Atg	V107M	gene1010	cupC1	fimbrial_subunit_CupC1	15	40.95
PA3448	1 073 603	G	A	non_synonymous_coding	MISSENSE	Gtg/Atg	V107M	gene1010	cupC1	fimbrial_subunit_CupC1	10	40.41
PA7790	1 073 603	G	A	non_synonymous_coding	MISSENSE	Gtg/Atg	V107M	gene1010	cupC1	fimbrial_subunit_CupC1	18	41.23
PA8281	1 073 603	G	A	non_synonymous_coding	MISSENSE	Gtg/Atg	V107M	gene1010	cupC1	fimbrial_subunit_CupC1	15	40.54
PA11803	1 073 603	G	A	non_synonymous_coding	MISSENSE	Gtg/Atg	V107M	gene1010	cupC1	fimbrial_subunit_CupC1	20	41.01
PA1088	1 073 608	C	T	synonymous_coding	SILENT	tcC/tcT	S108	gene1010	cupC1	fimbrial_subunit_CupC1	12	40.68
PA3448	1 073 608	C	T	synonymous_coding	SILENT	tcC/tcT	S108	gene1010	cupC1	fimbrial_subunit_CupC1	10	40.41
PA7790	1 073 608	C	T	synonymous_coding	SILENT	tcC/tcT	S108	gene1010	cupC1	fimbrial_subunit_CupC1	13	40.94
PA8281	1 073 608	C	T	synonymous_coding	SILENT	tcC/tcT	S108	gene1010	cupC1	fimbrial_subunit_CupC1	14	40.44
PA11803	1 073 608	C	T	synonymous_coding	SILENT	tcC/tcT	S108	gene1010	cupC1	fimbrial_subunit_CupC1	17	40.84
PA1088	1 073 611	T	G	synonymous_coding	SILENT	ggT/ggG	G109	gene1010	cupC1	fimbrial_subunit_CupC1	11	40.56
PA3448	1 073 611	T	G	synonymous_coding	SILENT	ggT/ggG	G109	gene1010	cupC1	fimbrial_subunit_CupC1	10	40.41
PA7790	1 073 611	T	G	synonymous_coding	SILENT	ggT/ggG	G109	gene1010	cupC1	fimbrial_subunit_CupC1	13	40.94
PA8281	1 073 611	T	G	synonymous_coding	SILENT	ggT/ggG	G109	gene1010	cupC1	fimbrial_subunit_CupC1	13	40.31
PA11803	1 073 611	T	G	synonymous_coding	SILENT	ggT/ggG	G109	gene1010	cupC1	fimbrial_subunit_CupC1	16	40.89
PA7790	1 073 613	C	G	non_synonymous_coding	MISSENSE	aCc/aGc	T110S	gene1010	cupC1	fimbrial_subunit_CupC1	11	40.74
PA8281	1 073 613	C	G	non_synonymous_coding	MISSENSE	aCc/aGc	T110S	gene1010	cupC1	fimbrial_subunit_CupC1	11	40
PA11803	1 073 613	C	G	non_synonymous_coding	MISSENSE	aCc/aGc	T110S	gene1010	cupC1	fimbrial_subunit_CupC1	15	40.81
PA11803	1 073 615	G	A	non_synonymous_coding	MISSENSE	Ggc/Agc	G111S	gene1010	cupC1	fimbrial_subunit_CupC1	12	40.51
PA11803	1 073 616	G	C	non_synonymous_coding	MISSENSE	gGc/gCc	G111A	gene1010	cupC1	fimbrial_subunit_CupC1	12	40.51
PA11803	1 073 617	C	T	synonymous_coding	SILENT	ggC/ggT	G111	gene1010	cupC1	fimbrial_subunit_CupC1	12	40.51
PA11803	1 073 620	C	T	synonymous_coding	SILENT	atC/atT	I112	gene1010	cupC1	fimbrial_subunit_CupC1	11	40.56
PA11803	1 073 623	T	C	synonymous_coding	SILENT	gaT/gaC	D113	gene1010	cupC1	fimbrial_subunit_CupC1	10	40.41
PA1088	1 073 857	A	T	synonymous_coding	SILENT	gcA/gcT	A191	gene1010	cupC1	fimbrial_subunit_CupC1	12	41.83
PA7790	1 073 857	A	T	synonymous_coding	SILENT	gcA/gcT	A191	gene1010	cupC1	fimbrial_subunit_CupC1	10	40.2
PA8281	1 073 857	A	T	synonymous_coding	SILENT	gcA/gcT	A191	gene1010	cupC1	fimbrial_subunit_CupC1	12	40.17
PA11803	1 073 857	A	T	synonymous_coding	SILENT	gcA/gcT	A191	gene1010	cupC1	fimbrial_subunit_CupC1	13	41.69
PA1088	1 073 862	T	G	non_synonymous_coding	MISSENSE	aTt/aGt	I193S	gene1010	cupC1	fimbrial_subunit_CupC1	13	41.69
PA7790	1 073 862	T	G	non_synonymous_coding	MISSENSE	aTt/aGt	I193S	gene1010	cupC1	fimbrial_subunit_CupC1	12	40.17
PA8281	1 073 862	T	G	non_synonymous_coding	MISSENSE	aTt/aGt	I193S	gene1010	cupC1	fimbrial_subunit_CupC1	13	40.16
PA11803	1 073 862	T	G	non_synonymous_coding	MISSENSE	aTt/aGt	I193S	gene1010	cupC1	fimbrial_subunit_CupC1	15	41.6
PA1088	1 073 876	T	C	synonymous_coding	SILENT	Ttg/Ctg	L198	gene1010	cupC1	fimbrial_subunit_CupC1	20	41.41
PA7790	1 073 876	T	C	synonymous_coding	SILENT	Ttg/Ctg	L198	gene1010	cupC1	fimbrial_subunit_CupC1	25	40.73
PA8281	1 073 876	T	C	synonymous_coding	SILENT	Ttg/Ctg	L198	gene1010	cupC1	fimbrial_subunit_CupC1	22	40.46
PA11803	1 073 876	T	C	synonymous_coding	SILENT	Ttg/Ctg	L198	gene1010	cupC1	fimbrial_subunit_CupC1	25	41.29
PA3448	1 074 522	C	A	non_synonymous_coding	MISSENSE	tCc/tAc	S188Y	gene1011	cupC2	chaperone_CupC2	43	40.66
PA3448	1 074 529	C	T	synonymous_coding	SILENT	gtC/gtT	V190	gene1011	cupC2	chaperone_CupC2	42	40.63
PA1088	1 074 575	G	A	non_synonymous_coding	MISSENSE	Gtc/Atc	V206I	gene1011	cupC2	chaperone_CupC2	40	40.61
PA3448	1 074 575	G	A	non_synonymous_coding	MISSENSE	Gtc/Atc	V206I	gene1011	cupC2	chaperone_CupC2	28	40.87
PA12117	1 074 575	G	A	non_synonymous_coding	MISSENSE	Gtc/Atc	V206I	gene1011	cupC2	chaperone_CupC2	39	40.96
PA1088	1 074 589	C	A	synonymous_coding	SILENT	ccC/ccA	P210	gene1011	cupC2	chaperone_CupC2	40	40.61
PA3448	1 074 589	C	A	synonymous_coding	SILENT	ccC/ccA	P210	gene1011	cupC2	chaperone_CupC2	25	40.97
PA8281	1 074 589	C	A	synonymous_coding	SILENT	ccC/ccA	P210	gene1011	cupC2	chaperone_CupC2	42	41.06
PA11803	1 074 589	C	A	synonymous_coding	SILENT	ccC/ccA	P210	gene1011	cupC2	chaperone_CupC2	39	40.1
PA12117	1 074 589	C	A	synonymous_coding	SILENT	ccC/ccA	P210	gene1011	cupC2	chaperone_CupC2	37	40.96
PA1088	1 074 590	C	T	non_synonymous_coding	MISSENSE	Ccc/Tcc	P211S	gene1011	cupC2	chaperone_CupC2	40	40.61
PA3448	1 074 590	C	T	non_synonymous_coding	MISSENSE	Ccc/Tcc	P211S	gene1011	cupC2	chaperone_CupC2	25	40.97
PA8281	1 074 590	C	T	non_synonymous_coding	MISSENSE	Ccc/Tcc	P211S	gene1011	cupC2	chaperone_CupC2	42	41.06
PA11803	1 074 590	C	T	non_synonymous_coding	MISSENSE	Ccc/Tcc	P211S	gene1011	cupC2	chaperone_CupC2	39	40.1
PA12117	1 074 590	C	T	non_synonymous_coding	MISSENSE	Ccc/Tcc	P211S	gene1011	cupC2	chaperone_CupC2	37	40.96
PA1088	1 074 608	A	G	non_synonymous_coding	MISSENSE	Atc/Gtc	I217V	gene1011	cupC2	chaperone_CupC2	36	40.68
PA3448	1 074 608	A	G	non_synonymous_coding	MISSENSE	Atc/Gtc	I217V	gene1011	cupC2	chaperone_CupC2	24	41.01
PA8281	1 074 608	A	G	non_synonymous_coding	MISSENSE	Atc/Gtc	I217V	gene1011	cupC2	chaperone_CupC2	36	41.23
PA11803	1 074 608	A	G	non_synonymous_coding	MISSENSE	Atc/Gtc	I217V	gene1011	cupC2	chaperone_CupC2	33	40.12
PA12117	1 074 608	A	G	non_synonymous_coding	MISSENSE	Atc/Gtc	I217V	gene1011	cupC2	chaperone_CupC2	32	41.04
PA1088	1 074 669	A	G	non_synonymous_coding	MISSENSE	gAc/gGc	D237G	gene1011	cupC2	chaperone_CupC2	28	41.96
PA3448	1 074 669	A	G	non_synonymous_coding	MISSENSE	gAc/gGc	D237G	gene1011	cupC2	chaperone_CupC2	14	41.72
PA7790	1 074 669	A	G	non_synonymous_coding	MISSENSE	gAc/gGc	D237G	gene1011	cupC2	chaperone_CupC2	30	42.9
PA8281	1 074 669	A	G	non_synonymous_coding	MISSENSE	gAc/gGc	D237G	gene1011	cupC2	chaperone_CupC2	19	42.86
PA11803	1 074 669	A	G	non_synonymous_coding	MISSENSE	gAc/gGc	D237G	gene1011	cupC2	chaperone_CupC2	22	40.09
PA12117	1 074 669	A	G	non_synonymous_coding	MISSENSE	gAc/gGc	D237G	gene1011	cupC2	chaperone_CupC2	25	42.19
PA1088	1 075 045	T	C	non_synonymous_coding	MISSENSE	Tcc/Ccc	S88P	gene1012	cupC3	usher_CupC3	47	40.17
PA3448	1 075 045	T	C	non_synonymous_coding	MISSENSE	Tcc/Ccc	S88P	gene1012	cupC3	usher_CupC3	32	40.13
PA7790	1 075 045	T	C	non_synonymous_coding	MISSENSE	Tcc/Ccc	S88P	gene1012	cupC3	usher_CupC3	27	40.15
PA8281	1 075 045	T	C	non_synonymous_coding	MISSENSE	Tcc/Ccc	S88P	gene1012	cupC3	usher_CupC3	29	40.21
PA11803	1 075 045	T	C	non_synonymous_coding	MISSENSE	Tcc/Ccc	S88P	gene1012	cupC3	usher_CupC3	29	40.07
PA12117	1 075 045	T	C	non_synonymous_coding	MISSENSE	Tcc/Ccc	S88P	gene1012	cupC3	usher_CupC3	24	40.26
PA1088	1 075 062	C	T	synonymous_coding	SILENT	gtC/gtT	V93	gene1012	cupC3	usher_CupC3	41	40.15
PA3448	1 075 062	C	T	synonymous_coding	SILENT	gtC/gtT	V93	gene1012	cupC3	usher_CupC3	27	40.08
PA7790	1 075 062	C	T	synonymous_coding	SILENT	gtC/gtT	V93	gene1012	cupC3	usher_CupC3	25	40.16
PA8281	1 075 062	C	T	synonymous_coding	SILENT	gtC/gtT	V93	gene1012	cupC3	usher_CupC3	25	40.08
PA11803	1 075 062	C	T	synonymous_coding	SILENT	gtC/gtT	V93	gene1012	cupC3	usher_CupC3	30	40.07
PA12117	1 075 062	C	T	synonymous_coding	SILENT	gtC/gtT	V93	gene1012	cupC3	usher_CupC3	22	40.19
PA1088	1 075 065	C	T	synonymous_coding	SILENT	cgC/cgT	R94	gene1012	cupC3	usher_CupC3	40	40.15
PA3448	1 075 065	C	T	synonymous_coding	SILENT	cgC/cgT	R94	gene1012	cupC3	usher_CupC3	27	40.08
PA7790	1 075 065	C	T	synonymous_coding	SILENT	cgC/cgT	R94	gene1012	cupC3	usher_CupC3	22	40.19
PA8281	1 075 065	C	T	synonymous_coding	SILENT	cgC/cgT	R94	gene1012	cupC3	usher_CupC3	25	40.08
PA11803	1 075 065	C	T	synonymous_coding	SILENT	cgC/cgT	R94	gene1012	cupC3	usher_CupC3	31	40.07
PA12117	1 075 065	C	T	synonymous_coding	SILENT	cgC/cgT	R94	gene1012	cupC3	usher_CupC3	23	40.18
PA1088	1 075 072	A	G	non_synonymous_coding	MISSENSE	Atc/Gtc	I97V	gene1012	cupC3	usher_CupC3	40	40.1
PA3448	1 075 072	A	G	non_synonymous_coding	MISSENSE	Atc/Gtc	I97V	gene1012	cupC3	usher_CupC3	27	40.08
PA7790	1 075 072	A	G	non_synonymous_coding	MISSENSE	Atc/Gtc	I97V	gene1012	cupC3	usher_CupC3	19	40.11
PA8281	1 075 072	A	G	non_synonymous_coding	MISSENSE	Atc/Gtc	I97V	gene1012	cupC3	usher_CupC3	23	40.09
PA11803	1 075 072	A	G	non_synonymous_coding	MISSENSE	Atc/Gtc	I97V	gene1012	cupC3	usher_CupC3	28	40.07
PA12117	1 075 072	A	G	non_synonymous_coding	MISSENSE	Atc/Gtc	I97V	gene1012	cupC3	usher_CupC3	24	40.17
PA1088	1 075 080	G	A	synonymous_coding	SILENT	gtG/gtA	V99	gene1012	cupC3	usher_CupC3	42	40.1
PA3448	1 075 080	G	A	synonymous_coding	SILENT	gtG/gtA	V99	gene1012	cupC3	usher_CupC3	26	40
PA7790	1 075 080	G	A	synonymous_coding	SILENT	gtG/gtA	V99	gene1012	cupC3	usher_CupC3	19	40.11
PA8281	1 075 080	G	A	synonymous_coding	SILENT	gtG/gtA	V99	gene1012	cupC3	usher_CupC3	23	40
PA11803	1 075 080	G	A	synonymous_coding	SILENT	gtG/gtA	V99	gene1012	cupC3	usher_CupC3	30	40.07
PA12117	1 075 080	G	A	synonymous_coding	SILENT	gtG/gtA	V99	gene1012	cupC3	usher_CupC3	21	40
PA1088	1 075 098	T	C	synonymous_coding	SILENT	atT/atC	I105	gene1012	cupC3	usher_CupC3	37	40.06
PA3448	1 075 098	T	C	synonymous_coding	SILENT	atT/atC	I105	gene1012	cupC3	usher_CupC3	24	40
PA7790	1 075 098	T	C	synonymous_coding	SILENT	atT/atC	I105	gene1012	cupC3	usher_CupC3	17	40
PA8281	1 075 098	T	C	synonymous_coding	SILENT	atT/atC	I105	gene1012	cupC3	usher_CupC3	19	40
PA11803	1 075 098	T	C	synonymous_coding	SILENT	atT/atC	I105	gene1012	cupC3	usher_CupC3	28	40.07
PA12117	1 075 098	T	C	synonymous_coding	SILENT	atT/atC	I105	gene1012	cupC3	usher_CupC3	25	40
PA1088	1 075 110	T	A	synonymous_coding	SILENT	atT/atA	I109	gene1012	cupC3	usher_CupC3	33	40
PA3448	1 075 110	T	A	synonymous_coding	SILENT	atT/atA	I109	gene1012	cupC3	usher_CupC3	24	40
PA7790	1 075 110	T	A	synonymous_coding	SILENT	atT/atA	I109	gene1012	cupC3	usher_CupC3	16	40
PA8281	1 075 110	T	A	synonymous_coding	SILENT	atT/atA	I109	gene1012	cupC3	usher_CupC3	20	40
PA11803	1 075 110	T	A	synonymous_coding	SILENT	atT/atA	I109	gene1012	cupC3	usher_CupC3	30	40
PA12117	1 075 110	T	A	synonymous_coding	SILENT	atT/atA	I109	gene1012	cupC3	usher_CupC3	25	40
PA1088	1 075 122	T	G	synonymous_coding	SILENT	acT/acG	T113	gene1012	cupC3	usher_CupC3	38	40
PA3448	1 075 122	T	G	synonymous_coding	SILENT	acT/acG	T113	gene1012	cupC3	usher_CupC3	22	40
PA7790	1 075 122	T	G	synonymous_coding	SILENT	acT/acG	T113	gene1012	cupC3	usher_CupC3	18	40
PA8281	1 075 122	T	G	synonymous_coding	SILENT	acT/acG	T113	gene1012	cupC3	usher_CupC3	21	40
PA11803	1 075 122	T	G	synonymous_coding	SILENT	acT/acG	T113	gene1012	cupC3	usher_CupC3	34	40
PA12117	1 075 122	T	G	synonymous_coding	SILENT	acT/acG	T113	gene1012	cupC3	usher_CupC3	29	40.39
PA1088	1 075 125	G	A	synonymous_coding	SILENT	cgG/cgA	R114	gene1012	cupC3	usher_CupC3	39	40
PA3448	1 075 125	G	A	synonymous_coding	SILENT	cgG/cgA	R114	gene1012	cupC3	usher_CupC3	22	40
PA7790	1 075 125	G	A	synonymous_coding	SILENT	cgG/cgA	R114	gene1012	cupC3	usher_CupC3	17	40
PA8281	1 075 125	G	A	synonymous_coding	SILENT	cgG/cgA	R114	gene1012	cupC3	usher_CupC3	21	40
PA11803	1 075 125	G	A	synonymous_coding	SILENT	cgG/cgA	R114	gene1012	cupC3	usher_CupC3	36	40
PA12117	1 075 125	G	A	synonymous_coding	SILENT	cgG/cgA	R114	gene1012	cupC3	usher_CupC3	27	40.41
PA1088	1 075 131	G	A	synonymous_coding	SILENT	aaG/aaA	K116	gene1012	cupC3	usher_CupC3	37	40
PA3448	1 075 131	G	A	synonymous_coding	SILENT	aaG/aaA	K116	gene1012	cupC3	usher_CupC3	22	40
PA7790	1 075 131	G	A	synonymous_coding	SILENT	aaG/aaA	K116	gene1012	cupC3	usher_CupC3	20	40
PA8281	1 075 131	G	A	synonymous_coding	SILENT	aaG/aaA	K116	gene1012	cupC3	usher_CupC3	22	40
PA11803	1 075 131	G	A	synonymous_coding	SILENT	aaG/aaA	K116	gene1012	cupC3	usher_CupC3	39	40
PA12117	1 075 131	G	A	synonymous_coding	SILENT	aaG/aaA	K116	gene1012	cupC3	usher_CupC3	25	40.45
PA1088	1 075 142	C	A	non_synonymous_coding	MISSENSE	gCc/gAc	A120D	gene1012	cupC3	usher_CupC3	44	40.05
PA3448	1 075 142	C	A	non_synonymous_coding	MISSENSE	gCc/gAc	A120D	gene1012	cupC3	usher_CupC3	22	40.09
PA7790	1 075 142	C	A	non_synonymous_coding	MISSENSE	gCc/gAc	A120D	gene1012	cupC3	usher_CupC3	22	40
PA8281	1 075 142	C	A	non_synonymous_coding	MISSENSE	gCc/gAc	A120D	gene1012	cupC3	usher_CupC3	24	40
PA12117	1 075 142	C	A	non_synonymous_coding	MISSENSE	gCc/gAc	A120D	gene1012	cupC3	usher_CupC3	27	40.49
PA1088	1 075 143	C	T	synonymous_coding	SILENT	gcC/gcT	A120	gene1012	cupC3	usher_CupC3	43	40.05
PA3448	1 075 143	C	T	synonymous_coding	SILENT	gcC/gcT	A120	gene1012	cupC3	usher_CupC3	22	40.09
PA7790	1 075 143	C	T	synonymous_coding	SILENT	gcC/gcT	A120	gene1012	cupC3	usher_CupC3	22	40
PA8281	1 075 143	C	T	synonymous_coding	SILENT	gcC/gcT	A120	gene1012	cupC3	usher_CupC3	24	40
PA11803	1 075 143	C	T	synonymous_coding	SILENT	gcC/gcT	A120	gene1012	cupC3	usher_CupC3	44	40
PA12117	1 075 143	C	T	synonymous_coding	SILENT	gcC/gcT	A120	gene1012	cupC3	usher_CupC3	27	40.49
PA1088	1 075 146	C	T	synonymous_coding	SILENT	aaC/aaT	N121	gene1012	cupC3	usher_CupC3	43	40.05
PA3448	1 075 146	C	T	synonymous_coding	SILENT	aaC/aaT	N121	gene1012	cupC3	usher_CupC3	22	40.09
PA7790	1 075 146	C	T	synonymous_coding	SILENT	aaC/aaT	N121	gene1012	cupC3	usher_CupC3	23	40
PA8281	1 075 146	C	T	synonymous_coding	SILENT	aaC/aaT	N121	gene1012	cupC3	usher_CupC3	26	40
PA11803	1 075 146	C	T	synonymous_coding	SILENT	aaC/aaT	N121	gene1012	cupC3	usher_CupC3	46	40
PA12117	1 075 146	C	T	synonymous_coding	SILENT	aaC/aaT	N121	gene1012	cupC3	usher_CupC3	27	40.49
PA3448	1 075 188	T	C	synonymous_coding	SILENT	ccT/ccC	P135	gene1012	cupC3	usher_CupC3	28	40.07
PA7790	1 075 188	T	C	synonymous_coding	SILENT	ccT/ccC	P135	gene1012	cupC3	usher_CupC3	41	40.3
PA12117	1 075 188	T	C	synonymous_coding	SILENT	ccT/ccC	P135	gene1012	cupC3	usher_CupC3	40	40.63
PA3448	1 075 198	G	A	non_synonymous_coding	MISSENSE	Gtc/Atc	V139I	gene1012	cupC3	usher_CupC3	31	40.07
PA12117	1 075 198	G	A	non_synonymous_coding	MISSENSE	Gtc/Atc	V139I	gene1012	cupC3	usher_CupC3	40	40.63
PA3448	1 075 218	T	C	synonymous_coding	SILENT	agT/agC	S145	gene1012	cupC3	usher_CupC3	36	40.11
PA12117	1 075 218	T	C	synonymous_coding	SILENT	agT/agC	S145	gene1012	cupC3	usher_CupC3	42	40.7
PA3448	1 075 228	T	C	synonymous_coding	SILENT	Ttg/Ctg	L149	gene1012	cupC3	usher_CupC3	39	40.16
PA11803	2 620 748	T	G	synonymous_coding	SILENT	ccT/ccG	P12	gene2409	ClpV3-type protease	NP_251061.1	49	41.72
PA11803	2 621 766	C	T	synonymous_coding	SILENT	Ctg/Ttg	L352	gene2409	ClpV3-type protease	NP_251061.1	46	41.92
PA11803	2 622 193	T	C	non_synonymous_coding	MISSENSE	aTc/aCc	I494T	gene2409	ClpV3-type protease	NP_251061.1	39	41.9
PA11803	2 623 151	A	G	synonymous_coding	SILENT	ccA/ccG	P813	gene2409	ClpV3-type protease	NP_251061.1	15	41.87
PA1088	2 623 253	G	A	synonymous_coding	SILENT	gtG/gtA	V847	gene2409	ClpV3-type protease	NP_251061.1	11	41.28
PA7790	2 623 253	G	A	synonymous_coding	SILENT	gtG/gtA	V847	gene2409	ClpV3-type protease	NP_251061.1	13	40.47
PA8281	2 623 253	G	A	synonymous_coding	SILENT	gtG/gtA	V847	gene2409	ClpV3-type protease	NP_251061.1	11	41.1
PA12117	2 623 253	G	A	synonymous_coding	SILENT	gtG/gtA	V847	gene2409	ClpV3-type protease	NP_251061.1	12	40.85
PA1088	2 623 254	T	C	synonymous_coding	SILENT	Ttg/Ctg	L848	gene2409	ClpV3-type protease	NP_251061.1	11	41.28
PA7790	2 623 254	T	C	synonymous_coding	SILENT	Ttg/Ctg	L848	gene2409	ClpV3-type protease	NP_251061.1	12	40.34
PA8281	2 623 254	T	C	synonymous_coding	SILENT	Ttg/Ctg	L848	gene2409	ClpV3-type protease	NP_251061.1	11	41.1
PA12117	2 623 254	T	C	synonymous_coding	SILENT	Ttg/Ctg	L848	gene2409	ClpV3-type protease	NP_251061.1	12	40.85
PA1088	2 623 256	G	C	non_synonymous_coding	MISSENSE	ttG/ttC	L848F	gene2409	ClpV3-type protease	NP_251061.1	10	41.21
PA7790	2 623 256	G	C	non_synonymous_coding	MISSENSE	ttG/ttC	L848F	gene2409	ClpV3-type protease	NP_251061.1	12	40.34
PA8281	2 623 256	G	C	non_synonymous_coding	MISSENSE	ttG/ttC	L848F	gene2409	ClpV3-type protease	NP_251061.1	10	41.01
PA12117	2 623 256	G	C	non_synonymous_coding	MISSENSE	ttG/ttC	L848F	gene2409	ClpV3-type protease	NP_251061.1	12	40.85
PA12117	2 623 259	G	A	synonymous_coding	SILENT	gaG/gaA	E849	gene2409	ClpV3-type protease	NP_251061.1	10	40.61
PA3448	111 345	A	G	non_synonymous_coding	MISSENSE	Aac/Gac	N124D	gene92	vgrG1	VgrG_protein	45	41.42
PA8281	111 345	A	G	non_synonymous_coding	MISSENSE	Aac/Gac	N124D	gene92	vgrG1	VgrG_protein	46	41.57
PA11803	111 345	A	G	non_synonymous_coding	MISSENSE	Aac/Gac	N124D	gene92	vgrG1	VgrG_protein	41	41.32
PA12117	111 345	A	G	non_synonymous_coding	MISSENSE	Aac/Gac	N124D	gene92	vgrG1	VgrG_protein	47	41.02
PA11803	2 636 940	G	A	synonymous_coding	SILENT	gaC/gaT	D622	gene2422	pvdQ	3-oxo-C12-homoserine_lactone_acylase_PvdQ	45	41.65
PA11803	2 636 976	T	C	synonymous_coding	SILENT	caA/caG	Q610	gene2422	pvdQ	3-oxo-C12-homoserine_lactone_acylase_PvdQ	46	41.7
PA11803	2 638 002	G	A	synonymous_coding	SILENT	ggC/ggT	G268	gene2422	pvdQ	3-oxo-C12-homoserine_lactone_acylase_PvdQ	43	41.5
PA11803	2 639 675	T	C	synonymous_coding	SILENT	gaA/gaG	E195	gene2423	pvdA	L-ornithine_N5-oxygenase	49	41.6
PA11803	2 639 792	C	T	synonymous_coding	SILENT	gaG/gaA	E156	gene2423	pvdA	L-ornithine_N5-oxygenase	50	41.69
PA11803	2 639 984	A	G	synonymous_coding	SILENT	cgT/cgC	R92	gene2423	pvdA	L-ornithine_N5-oxygenase	42	41.72
PA11803	2 640 023	A	G	synonymous_coding	SILENT	agT/agC	S79	gene2423	pvdA	L-ornithine_N5-oxygenase	45	41.7
PA11803	2 642 234	A	G	non_synonymous_coding	MISSENSE	aAc/aGc	N35S	gene2426	pvdR	protein_PvdR	34	41.71
PA11803	2 642 472	A	G	synonymous_coding	SILENT	caA/caG	Q114	gene2426	pvdR	protein_PvdR	40	41.76
PA11803	2 642 928	G	A	synonymous_coding	SILENT	ccG/ccA	P266	gene2426	pvdR	protein_PvdR	46	41.74
PA11803	2 643 102	A	G	synonymous_coding	SILENT	gcA/gcG	A324	gene2426	pvdR	protein_PvdR	46	41.66
PA11803	2 643 135	C	T	synonymous_coding	SILENT	atC/atT	I335	gene2426	pvdR	protein_PvdR	50	41.61
PA11803	2 643 138	C	T	synonymous_coding	SILENT	caC/caT	H336	gene2426	pvdR	protein_PvdR	50	41.61
PA11803	2 643 673	T	C	non_synonymous_coding	MISSENSE	aTc/aCc	I123T	gene2427	pvdT	protein_PvdT	47	41.46
PA11803	2 643 716	A	G	synonymous_coding	SILENT	gaA/gaG	E137	gene2427	pvdT	protein_PvdT	48	41.43
PA11803	2 643 719	C	T	synonymous_coding	SILENT	cgC/cgT	R138	gene2427	pvdT	protein_PvdT	48	41.43
PA11803	2 643 731	C	A	synonymous_coding	SILENT	gcC/gcA	A142	gene2427	pvdT	protein_PvdT	46	41.44
PA11803	2 643 785	G	A	synonymous_coding	SILENT	gtG/gtA	V160	gene2427	pvdT	protein_PvdT	47	41.46
PA11803	2 643 824	C	T	synonymous_coding	SILENT	atC/atT	I173	gene2427	pvdT	protein_PvdT	45	41.52
PA11803	2 644 025	C	A	non_synonymous_coding	MISSENSE	caC/caA	H240Q	gene2427	pvdT	protein_PvdT	44	41.69
PA11803	2 644 421	G	A	synonymous_coding	SILENT	ctG/ctA	L372	gene2427	pvdT	protein_PvdT	38	41.85
PA11803	2 644 436	G	C	synonymous_coding	SILENT	ggG/ggC	G377	gene2427	pvdT	protein_PvdT	34	41.83
PA1088	2 646 859	G	A	synonymous_coding	SILENT	Ctg/Ttg	L518	gene2429	pvdP	protein_PvdP	46	41.4
PA11803	2 646 859	G	A	synonymous_coding	SILENT	Ctg/Ttg	L518	gene2429	pvdP	protein_PvdP	16	41.14
PA1088	2 646 860	T	C	synonymous_coding	SILENT	caA/caG	Q517	gene2429	pvdP	protein_PvdP	46	41.4
PA11803	2 646 860	T	C	synonymous_coding	SILENT	caA/caG	Q517	gene2429	pvdP	protein_PvdP	16	41.14
PA11803	2 646 863	A	G	synonymous_coding	SILENT	gaT/gaC	D516	gene2429	pvdP	protein_PvdP	16	41.14
PA1088	2 646 887	C	T	synonymous_coding	SILENT	ttG/ttA	L508	gene2429	pvdP	protein_PvdP	26	41.09
PA3448	2 646 887	C	T	synonymous_coding	SILENT	ttG/ttA	L508	gene2429	pvdP	protein_PvdP	40	41.06
PA7790	2 646 887	C	T	synonymous_coding	SILENT	ttG/ttA	L508	gene2429	pvdP	protein_PvdP	44	40.92
PA8281	2 646 887	C	T	synonymous_coding	SILENT	ttG/ttA	L508	gene2429	pvdP	protein_PvdP	44	41.28
PA11803	2 646 887	C	T	synonymous_coding	SILENT	ttG/ttA	L508	gene2429	pvdP	protein_PvdP	10	40.61
PA12117	2 646 887	C	T	synonymous_coding	SILENT	ttG/ttA	L508	gene2429	pvdP	protein_PvdP	48	41.01
PA1088	2 646 889	A	C	non_synonymous_coding	MISSENSE	Ttg/Gtg	L508V	gene2429	pvdP	protein_PvdP	26	41.09
PA3448	2 646 889	A	C	non_synonymous_coding	MISSENSE	Ttg/Gtg	L508V	gene2429	pvdP	protein_PvdP	38	41.01
PA7790	2 646 889	A	C	non_synonymous_coding	MISSENSE	Ttg/Gtg	L508V	gene2429	pvdP	protein_PvdP	40	40.81
PA8281	2 646 889	A	C	non_synonymous_coding	MISSENSE	Ttg/Gtg	L508V	gene2429	pvdP	protein_PvdP	42	41.25
PA12117	2 646 889	A	C	non_synonymous_coding	MISSENSE	Ttg/Gtg	L508V	gene2429	pvdP	protein_PvdP	47	40.99
PA1088	2 646 890	A	C	synonymous_coding	SILENT	gcT/gcG	A507	gene2429	pvdP	protein_PvdP	26	41.09
PA3448	2 646 890	A	C	synonymous_coding	SILENT	gcT/gcG	A507	gene2429	pvdP	protein_PvdP	37	40.99
PA7790	2 646 890	A	C	synonymous_coding	SILENT	gcT/gcG	A507	gene2429	pvdP	protein_PvdP	40	40.81
PA8281	2 646 890	A	C	synonymous_coding	SILENT	gcT/gcG	A507	gene2429	pvdP	protein_PvdP	42	41.25
PA12117	2 646 890	A	C	synonymous_coding	SILENT	gcT/gcG	A507	gene2429	pvdP	protein_PvdP	46	41.01
PA1088	2 646 926	G	A	synonymous_coding	SILENT	aaC/aaT	N495	gene2429	pvdP	protein_PvdP	14	40.73
PA3448	2 646 926	G	A	synonymous_coding	SILENT	aaC/aaT	N495	gene2429	pvdP	protein_PvdP	18	40.79
PA7790	2 646 926	G	A	synonymous_coding	SILENT	aaC/aaT	N495	gene2429	pvdP	protein_PvdP	19	40.43
PA8281	2 646 926	G	A	synonymous_coding	SILENT	aaC/aaT	N495	gene2429	pvdP	protein_PvdP	19	40.85
PA12117	2 646 926	G	A	synonymous_coding	SILENT	aaC/aaT	N495	gene2429	pvdP	protein_PvdP	20	40.51
PA1088	2 646 941	G	T	synonymous_coding	SILENT	gtC/gtA	V490	gene2429	pvdP	protein_PvdP	10	40.41
PA3448	2 646 941	G	T	synonymous_coding	SILENT	gtC/gtA	V490	gene2429	pvdP	protein_PvdP	13	40.47
PA7790	2 646 941	G	T	synonymous_coding	SILENT	gtC/gtA	V490	gene2429	pvdP	protein_PvdP	11	40.19
PA8281	2 646 941	G	T	synonymous_coding	SILENT	gtC/gtA	V490	gene2429	pvdP	protein_PvdP	14	40.58
PA12117	2 646 941	G	T	synonymous_coding	SILENT	gtC/gtA	V490	gene2429	pvdP	protein_PvdP	16	40.38
PA3448	2 646 943	C	G	non_synonymous_coding	MISSENSE	Gtc/Ctc	V490L	gene2429	pvdP	protein_PvdP	12	40.51
PA7790	2 646 943	C	G	non_synonymous_coding	MISSENSE	Gtc/Ctc	V490L	gene2429	pvdP	protein_PvdP	10	40.2
PA8281	2 646 943	C	G	non_synonymous_coding	MISSENSE	Gtc/Ctc	V490L	gene2429	pvdP	protein_PvdP	12	40.51
PA12117	2 646 943	C	G	non_synonymous_coding	MISSENSE	Gtc/Ctc	V490L	gene2429	pvdP	protein_PvdP	14	40.15
PA3448	2 646 950	G	C	synonymous_coding	SILENT	ctC/ctG	L487	gene2429	pvdP	protein_PvdP	10	40.2
PA8281	2 646 950	G	C	synonymous_coding	SILENT	ctC/ctG	L487	gene2429	pvdP	protein_PvdP	10	40.41
PA12117	2 646 950	G	C	synonymous_coding	SILENT	ctC/ctG	L487	gene2429	pvdP	protein_PvdP	12	40.17
PA8281	2 646 953	C	G	synonymous_coding	SILENT	ggG/ggC	G486	gene2429	pvdP	protein_PvdP	10	40.41
PA12117	2 646 953	C	G	synonymous_coding	SILENT	ggG/ggC	G486	gene2429	pvdP	protein_PvdP	12	40.17
PA12117	2 646 959	T	A	synonymous_coding	SILENT	ggA/ggT	G484	gene2429	pvdP	protein_PvdP	11	40.19
PA8281	2 650 558	C	T	synonymous_coding	SILENT	gcC/gcT	A188	gene2431	pvdN	protein_PvdN	10	40.41
PA7790	2 650 559	G	T	non_synonymous_coding	MISSENSE	Gct/Tct	A189S	gene2431	pvdN	protein_PvdN	10	40.61
PA8281	2 650 559	G	T	non_synonymous_coding	MISSENSE	Gct/Tct	A189S	gene2431	pvdN	protein_PvdN	11	40.37
PA1088	2 650 561	T	G	synonymous_coding	SILENT	gcT/gcG	A189	gene2431	pvdN	protein_PvdN	10	40.41
PA7790	2 650 561	T	G	synonymous_coding	SILENT	gcT/gcG	A189	gene2431	pvdN	protein_PvdN	11	40.56
PA8281	2 650 561	T	G	synonymous_coding	SILENT	gcT/gcG	A189	gene2431	pvdN	protein_PvdN	15	40.68
PA1088	2 650 563	A	G	non_synonymous_coding	MISSENSE	cAg/cGg	Q190R	gene2431	pvdN	protein_PvdN	10	40.41
PA7790	2 650 563	A	G	non_synonymous_coding	MISSENSE	cAg/cGg	Q190R	gene2431	pvdN	protein_PvdN	13	40.63
PA8281	2 650 563	A	G	non_synonymous_coding	MISSENSE	cAg/cGg	Q190R	gene2431	pvdN	protein_PvdN	15	40.68
PA12117	2 650 563	A	G	non_synonymous_coding	MISSENSE	cAg/cGg	Q190R	gene2431	pvdN	protein_PvdN	10	41.21
PA1088	2 650 564	G	T	non_synonymous_coding	MISSENSE	caG/caT	Q190H	gene2431	pvdN	protein_PvdN	10	40.41
PA7790	2 650 564	G	T	non_synonymous_coding	MISSENSE	caG/caT	Q190H	gene2431	pvdN	protein_PvdN	14	40.73
PA8281	2 650 564	G	T	non_synonymous_coding	MISSENSE	caG/caT	Q190H	gene2431	pvdN	protein_PvdN	15	40.68
PA12117	2 650 564	G	T	non_synonymous_coding	MISSENSE	caG/caT	Q190H	gene2431	pvdN	protein_PvdN	10	41.21
PA11803	2 650 798	C	T	synonymous_coding	SILENT	ggC/ggT	G268	gene2431	pvdN	protein_PvdN	35	41.55
PA11803	2 650 804	T	C	synonymous_coding	SILENT	cgT/cgC	R270	gene2431	pvdN	protein_PvdN	35	41.55
PA11803	2 650 924	C	T	synonymous_coding	SILENT	gcC/gcT	A310	gene2431	pvdN	protein_PvdN	31	41.43
PA11803	2 651 053	A	C	synonymous_coding	SILENT	gtA/gtC	V353	gene2431	pvdN	protein_PvdN	33	41.4
PA11803	2 651 077	T	C	synonymous_coding	SILENT	ccT/ccC	P361	gene2431	pvdN	protein_PvdN	30	41.54
PA11803	2 651 086	T	C	synonymous_coding	SILENT	tcT/tcC	S364	gene2431	pvdN	protein_PvdN	32	41.57
PA11803	2 651 177	G	A	non_synonymous_coding	MISSENSE	Gat/Aat	D395N	gene2431	pvdN	protein_PvdN	28	41.37
PA11803	2 651 352	A	G	non_synonymous_coding	MISSENSE	Acc/Gcc	T16A	gene2432	pvdO	protein_PvdO	34	40.66
PA11803	2 651 370	G	A	non_synonymous_coding	MISSENSE	Gac/Aac	D22N	gene2432	pvdO	protein_PvdO	38	40.54
PA11803	2 651 384	A	G	synonymous_coding	SILENT	aaA/aaG	K26	gene2432	pvdO	protein_PvdO	36	40.4
PA11803	2 651 396	G	A	synonymous_coding	SILENT	gtG/gtA	V30	gene2432	pvdO	protein_PvdO	36	40.4
PA11803	2 651 432	A	G	synonymous_coding	SILENT	gtA/gtG	V42	gene2432	pvdO	protein_PvdO	36	40.4
PA11803	2 651 447	T	C	synonymous_coding	SILENT	agT/agC	S47	gene2432	pvdO	protein_PvdO	35	40.41
PA11803	2 651 462	C	T	synonymous_coding	SILENT	acC/acT	T52	gene2432	pvdO	protein_PvdO	36	40.4
PA11803	2 651 615	C	T	synonymous_coding	SILENT	acC/acT	T103	gene2432	pvdO	protein_PvdO	35	40.35
PA11803	2 651 655	C	A	non_synonymous_coding	MISSENSE	Cag/Aag	Q117K	gene2432	pvdO	protein_PvdO	32	40.38
PA11803	2 651 681	A	G	synonymous_coding	SILENT	gtA/gtG	V125	gene2432	pvdO	protein_PvdO	32	40.57
PA11803	2 651 699	C	T	synonymous_coding	SILENT	gaC/gaT	D131	gene2432	pvdO	protein_PvdO	33	40.68
PA11803	2 651 726	A	G	synonymous_coding	SILENT	tcA/tcG	S140	gene2432	pvdO	protein_PvdO	30	40.68
PA11803	2 651 741	A	G	synonymous_coding	SILENT	aaA/aaG	K145	gene2432	pvdO	protein_PvdO	32	40.76
PA11803	2 651 743	G	A	non_synonymous_coding	MISSENSE	cGc/cAc	R146H	gene2432	pvdO	protein_PvdO	33	40.8
PA11803	2 651 828	T	C	synonymous_coding	SILENT	ggT/ggC	G174	gene2432	pvdO	protein_PvdO	29	40.77
PA11803	2 651 942	C	T	synonymous_coding	SILENT	caC/caT	H212	gene2432	pvdO	protein_PvdO	19	40.85
PA1088	2 651 996	G	A	synonymous_coding	SILENT	gcG/gcA	A230	gene2432	pvdO	protein_PvdO	39	40.78
PA3448	2 651 996	G	A	synonymous_coding	SILENT	gcG/gcA	A230	gene2432	pvdO	protein_PvdO	38	40.75
PA11803	2 651 996	G	A	synonymous_coding	SILENT	gcG/gcA	A230	gene2432	pvdO	protein_PvdO	11	40.74
PA1088	2 652 026	A	C	non_synonymous_coding	MISSENSE	gaA/gaC	E240D	gene2432	pvdO	protein_PvdO	31	40.79
PA3448	2 652 026	A	C	non_synonymous_coding	MISSENSE	gaA/gaC	E240D	gene2432	pvdO	protein_PvdO	24	40.68
PA7790	2 652 026	A	C	non_synonymous_coding	MISSENSE	gaA/gaC	E240D	gene2432	pvdO	protein_PvdO	41	40.94
PA8281	2 652 026	A	C	non_synonymous_coding	MISSENSE	gaA/gaC	E240D	gene2432	pvdO	protein_PvdO	51	41.03
PA11803	2 652 026	A	C	non_synonymous_coding	MISSENSE	gaA/gaC	E240D	gene2432	pvdO	protein_PvdO	10	40.81
PA12117	2 652 026	A	C	non_synonymous_coding	MISSENSE	gaA/gaC	E240D	gene2432	pvdO	protein_PvdO	49	40.91
PA1088	2 652 065	C	A	synonymous_coding	SILENT	ggC/ggA	G253	gene2432	pvdO	protein_PvdO	21	40.49
PA7790	2 652 065	C	A	synonymous_coding	SILENT	ggC/ggA	G253	gene2432	pvdO	protein_PvdO	20	40.2
PA8281	2 652 065	C	A	synonymous_coding	SILENT	ggC/ggA	G253	gene2432	pvdO	protein_PvdO	21	40.68
PA12117	2 652 065	C	A	synonymous_coding	SILENT	ggC/ggA	G253	gene2432	pvdO	protein_PvdO	27	40.23
PA1088	2 652 068	G	A	synonymous_coding	SILENT	gaG/gaA	E254	gene2432	pvdO	protein_PvdO	19	40.32
PA7790	2 652 068	G	A	synonymous_coding	SILENT	gaG/gaA	E254	gene2432	pvdO	protein_PvdO	20	40.2
PA8281	2 652 068	G	A	synonymous_coding	SILENT	gaG/gaA	E254	gene2432	pvdO	protein_PvdO	19	40.54
PA12117	2 652 068	G	A	synonymous_coding	SILENT	gaG/gaA	E254	gene2432	pvdO	protein_PvdO	27	40.23
PA1088	2 652 069	C	G	non_synonymous_coding	MISSENSE	Ccg/Gcg	P255A	gene2432	pvdO	protein_PvdO	19	40.32
PA7790	2 652 069	C	G	non_synonymous_coding	MISSENSE	Ccg/Gcg	P255A	gene2432	pvdO	protein_PvdO	20	40.2
PA8281	2 652 069	C	G	non_synonymous_coding	MISSENSE	Ccg/Gcg	P255A	gene2432	pvdO	protein_PvdO	18	40.57
PA12117	2 652 069	C	G	non_synonymous_coding	MISSENSE	Ccg/Gcg	P255A	gene2432	pvdO	protein_PvdO	27	40.23
PA1088	2 652 071	G	A	synonymous_coding	SILENT	ccG/ccA	P255	gene2432	pvdO	protein_PvdO	18	40.34
PA7790	2 652 071	G	A	synonymous_coding	SILENT	ccG/ccA	P255	gene2432	pvdO	protein_PvdO	19	40.11
PA8281	2 652 071	G	A	synonymous_coding	SILENT	ccG/ccA	P255	gene2432	pvdO	protein_PvdO	17	40.6
PA12117	2 652 071	G	A	synonymous_coding	SILENT	ccG/ccA	P255	gene2432	pvdO	protein_PvdO	24	40.17
PA1088	2 652 095	C	T	synonymous_coding	SILENT	aaC/aaT	N263	gene2432	pvdO	protein_PvdO	10	40.2
PA7790	2 652 095	C	T	synonymous_coding	SILENT	aaC/aaT	N263	gene2432	pvdO	protein_PvdO	12	40
PA12117	2 652 095	C	T	synonymous_coding	SILENT	aaC/aaT	N263	gene2432	pvdO	protein_PvdO	11	40
PA7790	2 652 398	C	G	synonymous_coding	SILENT	tcG/tcC	S220	gene2433	pvdF	pyoverdine_synthetase_F	10	40
PA7790	2 652 404	T	C	synonymous_coding	SILENT	ggA/ggG	G218	gene2433	pvdF	pyoverdine_synthetase_F	12	40
PA8281	2 652 404	T	C	synonymous_coding	SILENT	ggA/ggG	G218	gene2433	pvdF	pyoverdine_synthetase_F	10	40
PA1088	2 652 442	T	G	non_synonymous_coding	MISSENSE	Atg/Ctg	M206L	gene2433	pvdF	pyoverdine_synthetase_F	11	40
PA7790	2 652 442	T	G	non_synonymous_coding	MISSENSE	Atg/Ctg	M206L	gene2433	pvdF	pyoverdine_synthetase_F	14	40
PA8281	2 652 442	T	G	non_synonymous_coding	MISSENSE	Atg/Ctg	M206L	gene2433	pvdF	pyoverdine_synthetase_F	14	40
PA1088	2 652 448	C	A	non_synonymous_coding	MISSENSE	Gcg/Tcg	A204S	gene2433	pvdF	pyoverdine_synthetase_F	11	40
PA3448	2 652 448	C	A	non_synonymous_coding	MISSENSE	Gcg/Tcg	A204S	gene2433	pvdF	pyoverdine_synthetase_F	10	40
PA7790	2 652 448	C	A	non_synonymous_coding	MISSENSE	Gcg/Tcg	A204S	gene2433	pvdF	pyoverdine_synthetase_F	14	40
PA8281	2 652 448	C	A	non_synonymous_coding	MISSENSE	Gcg/Tcg	A204S	gene2433	pvdF	pyoverdine_synthetase_F	14	40
PA1088	2 652 470	C	A	synonymous_coding	SILENT	cgG/cgT	R196	gene2433	pvdF	pyoverdine_synthetase_F	14	40
PA3448	2 652 470	C	A	synonymous_coding	SILENT	cgG/cgT	R196	gene2433	pvdF	pyoverdine_synthetase_F	15	40
PA7790	2 652 470	C	A	synonymous_coding	SILENT	cgG/cgT	R196	gene2433	pvdF	pyoverdine_synthetase_F	18	40
PA8281	2 652 470	C	A	synonymous_coding	SILENT	cgG/cgT	R196	gene2433	pvdF	pyoverdine_synthetase_F	24	40
PA12117	2 652 470	C	A	synonymous_coding	SILENT	cgG/cgT	R196	gene2433	pvdF	pyoverdine_synthetase_F	14	40
PA1088	2 652 482	C	G	non_synonymous_coding	MISSENSE	ttG/ttC	L192F	gene2433	pvdF	pyoverdine_synthetase_F	19	40
PA3448	2 652 482	C	G	non_synonymous_coding	MISSENSE	ttG/ttC	L192F	gene2433	pvdF	pyoverdine_synthetase_F	16	40
PA7790	2 652 482	C	G	non_synonymous_coding	MISSENSE	ttG/ttC	L192F	gene2433	pvdF	pyoverdine_synthetase_F	22	40
PA8281	2 652 482	C	G	non_synonymous_coding	MISSENSE	ttG/ttC	L192F	gene2433	pvdF	pyoverdine_synthetase_F	29	40
PA12117	2 652 482	C	G	non_synonymous_coding	MISSENSE	ttG/ttC	L192F	gene2433	pvdF	pyoverdine_synthetase_F	21	40
PA1088	2 652 484	A	G	synonymous_coding	SILENT	Ttg/Ctg	L192	gene2433	pvdF	pyoverdine_synthetase_F	20	40
PA3448	2 652 484	A	G	synonymous_coding	SILENT	Ttg/Ctg	L192	gene2433	pvdF	pyoverdine_synthetase_F	16	40
PA7790	2 652 484	A	G	synonymous_coding	SILENT	Ttg/Ctg	L192	gene2433	pvdF	pyoverdine_synthetase_F	23	40
PA8281	2 652 484	A	G	synonymous_coding	SILENT	Ttg/Ctg	L192	gene2433	pvdF	pyoverdine_synthetase_F	30	40
PA11803	2 652 484	A	G	synonymous_coding	SILENT	Ttg/Ctg	L192	gene2433	pvdF	pyoverdine_synthetase_F	11	40.19
PA12117	2 652 484	A	G	synonymous_coding	SILENT	Ttg/Ctg	L192	gene2433	pvdF	pyoverdine_synthetase_F	21	40
PA1088	2 652 485	C	G	synonymous_coding	SILENT	gcG/gcC	A191	gene2433	pvdF	pyoverdine_synthetase_F	20	40
PA3448	2 652 485	C	G	synonymous_coding	SILENT	gcG/gcC	A191	gene2433	pvdF	pyoverdine_synthetase_F	17	40.12
PA7790	2 652 485	C	G	synonymous_coding	SILENT	gcG/gcC	A191	gene2433	pvdF	pyoverdine_synthetase_F	23	40
PA8281	2 652 485	C	G	synonymous_coding	SILENT	gcG/gcC	A191	gene2433	pvdF	pyoverdine_synthetase_F	31	40.07
PA11803	2 652 485	C	G	synonymous_coding	SILENT	gcG/gcC	A191	gene2433	pvdF	pyoverdine_synthetase_F	11	40.19
PA12117	2 652 485	C	G	synonymous_coding	SILENT	gcG/gcC	A191	gene2433	pvdF	pyoverdine_synthetase_F	21	40
PA1088	2 652 488	G	A	synonymous_coding	SILENT	gaC/gaT	D190	gene2433	pvdF	pyoverdine_synthetase_F	22	40.09
PA3448	2 652 488	G	A	synonymous_coding	SILENT	gaC/gaT	D190	gene2433	pvdF	pyoverdine_synthetase_F	17	40.12
PA7790	2 652 488	G	A	synonymous_coding	SILENT	gaC/gaT	D190	gene2433	pvdF	pyoverdine_synthetase_F	25	40.08
PA8281	2 652 488	G	A	synonymous_coding	SILENT	gaC/gaT	D190	gene2433	pvdF	pyoverdine_synthetase_F	34	40.24
PA11803	2 652 488	G	A	synonymous_coding	SILENT	gaC/gaT	D190	gene2433	pvdF	pyoverdine_synthetase_F	11	40.19
PA12117	2 652 488	G	A	synonymous_coding	SILENT	gaC/gaT	D190	gene2433	pvdF	pyoverdine_synthetase_F	21	40
PA1088	2 652 506	G	A	synonymous_coding	SILENT	ggC/ggT	G184	gene2433	pvdF	pyoverdine_synthetase_F	27	40.38
PA3448	2 652 506	G	A	synonymous_coding	SILENT	ggC/ggT	G184	gene2433	pvdF	pyoverdine_synthetase_F	24	40.42
PA7790	2 652 506	G	A	synonymous_coding	SILENT	ggC/ggT	G184	gene2433	pvdF	pyoverdine_synthetase_F	31	40.33
PA8281	2 652 506	G	A	synonymous_coding	SILENT	ggC/ggT	G184	gene2433	pvdF	pyoverdine_synthetase_F	40	40.51
PA11803	2 652 506	G	A	synonymous_coding	SILENT	ggC/ggT	G184	gene2433	pvdF	pyoverdine_synthetase_F	14	40.44
PA12117	2 652 506	G	A	synonymous_coding	SILENT	ggC/ggT	G184	gene2433	pvdF	pyoverdine_synthetase_F	26	40.31
PA11803	2 652 632	C	T	synonymous_coding	SILENT	gtG/gtA	V142	gene2433	pvdF	pyoverdine_synthetase_F	20	40.51
PA11803	2 652 698	A	G	synonymous_coding	SILENT	caT/caC	H120	gene2433	pvdF	pyoverdine_synthetase_F	17	40.6
PA11803	2 652 707	G	C	synonymous_coding	SILENT	acC/acG	T117	gene2433	pvdF	pyoverdine_synthetase_F	16	40.64
PA1088	2 652 716	C	T	synonymous_coding	SILENT	ccG/ccA	P114	gene2433	pvdF	pyoverdine_synthetase_F	42	40.92
PA11803	2 652 716	C	T	synonymous_coding	SILENT	ccG/ccA	P114	gene2433	pvdF	pyoverdine_synthetase_F	15	40.68
PA1088	2 652 837	T	C	non_synonymous_coding	MISSENSE	aAg/aGg	K74R	gene2433	pvdF	pyoverdine_synthetase_F	17	41.07
PA3448	2 652 837	T	C	non_synonymous_coding	MISSENSE	aAg/aGg	K74R	gene2433	pvdF	pyoverdine_synthetase_F	13	40.78
PA7790	2 652 837	T	C	non_synonymous_coding	MISSENSE	aAg/aGg	K74R	gene2433	pvdF	pyoverdine_synthetase_F	16	40.51
PA8281	2 652 837	T	C	non_synonymous_coding	MISSENSE	aAg/aGg	K74R	gene2433	pvdF	pyoverdine_synthetase_F	20	40.61
PA12117	2 652 837	T	C	non_synonymous_coding	MISSENSE	aAg/aGg	K74R	gene2433	pvdF	pyoverdine_synthetase_F	14	40.73
PA1088	2 652 846	C	T	non_synonymous_coding	MISSENSE	gGa/gAa	G71E	gene2433	pvdF	pyoverdine_synthetase_F	11	40.56
PA3448	2 652 846	C	T	non_synonymous_coding	MISSENSE	gGa/gAa	G71E	gene2433	pvdF	pyoverdine_synthetase_F	10	40.41
PA7790	2 652 846	C	T	non_synonymous_coding	MISSENSE	gGa/gAa	G71E	gene2433	pvdF	pyoverdine_synthetase_F	15	40.41
PA8281	2 652 846	C	T	non_synonymous_coding	MISSENSE	gGa/gAa	G71E	gene2433	pvdF	pyoverdine_synthetase_F	16	40.38
PA12117	2 652 846	C	T	non_synonymous_coding	MISSENSE	gGa/gAa	G71E	gene2433	pvdF	pyoverdine_synthetase_F	12	40.68
PA7790	2 652 857	A	C	synonymous_coding	SILENT	ccT/ccG	P67	gene2433	pvdF	pyoverdine_synthetase_F	14	40.29
PA8281	2 652 857	A	C	synonymous_coding	SILENT	ccT/ccG	P67	gene2433	pvdF	pyoverdine_synthetase_F	11	40.19
PA7790	2 652 862	G	A	synonymous_coding	SILENT	Ctg/Ttg	L66	gene2433	pvdF	pyoverdine_synthetase_F	10	40
PA11803	2 695 280	T	C	synonymous_coding	SILENT	aaA/aaG	K324	gene2449	pvdH	diaminobutyrate--2-oxoglutarate_aminotransferase	33	41.64
PA11803	2 695 496	A	G	synonymous_coding	SILENT	gtT/gtC	V252	gene2449	pvdH	diaminobutyrate--2-oxoglutarate_aminotransferase	34	41.71
PA11803	2 695 586	A	G	synonymous_coding	SILENT	taT/taC	Y222	gene2449	pvdH	diaminobutyrate--2-oxoglutarate_aminotransferase	41	41.67
PA11803	2 695 799	C	T	synonymous_coding	SILENT	gtG/gtA	V151	gene2449	pvdH	diaminobutyrate--2-oxoglutarate_aminotransferase	45	41.52
PA11803	2 695 994	C	T	synonymous_coding	SILENT	ccG/ccA	P86	gene2449	pvdH	diaminobutyrate--2-oxoglutarate_aminotransferase	37	41.58
PA11803	2 696 095	G	A	synonymous_coding	SILENT	Ctg/Ttg	L53	gene2449	pvdH	diaminobutyrate--2-oxoglutarate_aminotransferase	38	41.27
PA11803	2 696 096	C	T	synonymous_coding	SILENT	gcG/gcA	A52	gene2449	pvdH	diaminobutyrate--2-oxoglutarate_aminotransferase	39	41.29
PA11803	2 696 177	C	T	synonymous_coding	SILENT	gaG/gaA	E25	gene2449	pvdH	diaminobutyrate--2-oxoglutarate_aminotransferase	29	40.98
PA11803	2 708 177	G	T	non_synonymous_coding	MISSENSE	cCg/cAg	P4173Q	gene2460	pvdL	peptide_synthase	43	41.54
PA11803	2 708 233	G	C	synonymous_coding	SILENT	gtC/gtG	V4154	gene2460	pvdL	peptide_synthase	41	41.52
PA11803	2 708 355	C	G	non_synonymous_coding	MISSENSE	Gtg/Ctg	V4114L	gene2460	pvdL	peptide_synthase	46	41.4
PA11803	2 708 356	C	T	synonymous_coding	SILENT	ggG/ggA	G4113	gene2460	pvdL	peptide_synthase	46	41.4
PA11803	2 708 440	A	G	synonymous_coding	SILENT	gcT/gcC	A4085	gene2460	pvdL	peptide_synthase	43	41.31
PA11803	2 708 551	A	G	synonymous_coding	SILENT	ggT/ggC	G4048	gene2460	pvdL	peptide_synthase	36	41.29
PA11803	2 708 653	A	G	synonymous_coding	SILENT	tgT/tgC	C4014	gene2460	pvdL	peptide_synthase	27	41.56
PA11803	2 708 656	C	T	synonymous_coding	SILENT	gaG/gaA	E4013	gene2460	pvdL	peptide_synthase	28	41.58
PA11803	2 708 692	T	C	synonymous_coding	SILENT	ccA/ccG	P4001	gene2460	pvdL	peptide_synthase	30	41.74
PA11803	2 708 751	A	G	synonymous_coding	SILENT	Ttg/Ctg	L3982	gene2460	pvdL	peptide_synthase	34	41.71
PA11803	2 709 256	T	C	synonymous_coding	SILENT	gtA/gtG	V3813	gene2460	pvdL	peptide_synthase	38	41.85
PA11803	2 709 260	A	G	non_synonymous_coding	MISSENSE	cTg/cCg	L3812P	gene2460	pvdL	peptide_synthase	37	41.84
PA11803	2 709 262	T	C	synonymous_coding	SILENT	acA/acG	T3811	gene2460	pvdL	peptide_synthase	37	41.84
PA11803	2 710 012	T	C	synonymous_coding	SILENT	gtA/gtG	V3561	gene2460	pvdL	peptide_synthase	46	41.66
PA11803	2 710 111	G	A	synonymous_coding	SILENT	cgC/cgT	R3528	gene2460	pvdL	peptide_synthase	43	41.77
PA11803	2 710 276	A	G	synonymous_coding	SILENT	ggT/ggC	G3473	gene2460	pvdL	peptide_synthase	43	41.64
PA11803	2 710 297	T	C	synonymous_coding	SILENT	gaA/gaG	E3466	gene2460	pvdL	peptide_synthase	43	41.64
PA11803	2 710 531	G	T	synonymous_coding	SILENT	atC/atA	I3388	gene2460	pvdL	peptide_synthase	47	41.67
PA11803	2 711 945	A	G	non_synonymous_coding	MISSENSE	gTg/gCg	V2917A	gene2460	pvdL	peptide_synthase	37	41.52
PA11803	2 711 970	G	A	synonymous_coding	SILENT	Ctg/Ttg	L2909	gene2460	pvdL	peptide_synthase	37	41.47
PA11803	2 711 980	A	G	synonymous_coding	SILENT	ggT/ggC	G2905	gene2460	pvdL	peptide_synthase	38	41.48
PA11803	2 712 116	C	T	non_synonymous_coding	MISSENSE	cGc/cAc	R2860H	gene2460	pvdL	peptide_synthase	42	41.63
PA11803	2 713 573	G	A	synonymous_coding	SILENT	tgC/tgT	C2374	gene2460	pvdL	peptide_synthase	48	41.51
PA11803	2 713 717	C	T	synonymous_coding	SILENT	gcG/gcA	A2326	gene2460	pvdL	peptide_synthase	47	41.62
PA11803	2 714 071	T	G	synonymous_coding	SILENT	gcA/gcC	A2208	gene2460	pvdL	peptide_synthase	39	41.9
PA11803	2 714 101	G	A	synonymous_coding	SILENT	gcC/gcT	A2198	gene2460	pvdL	peptide_synthase	43	41.91
PA11803	2 716 033	T	C	synonymous_coding	SILENT	gtA/gtG	V1554	gene2460	pvdL	peptide_synthase	48	41.39
PA11803	2 716 199	G	T	non_synonymous_coding	MISSENSE	gCc/gAc	A1499D	gene2460	pvdL	peptide_synthase	52	41.51
PA11803	2 716 290	G	A	synonymous_coding	SILENT	Ctg/Ttg	L1469	gene2460	pvdL	peptide_synthase	53	41.44
PA11803	2 716 825	G	A	synonymous_coding	SILENT	aaC/aaT	N1290	gene2460	pvdL	peptide_synthase	45	41.43
PA11803	2 716 855	G	A	synonymous_coding	SILENT	ggC/ggT	G1280	gene2460	pvdL	peptide_synthase	42	41.39
PA11803	2 716 984	T	C	synonymous_coding	SILENT	gaA/gaG	E1237	gene2460	pvdL	peptide_synthase	35	41.15
PA11803	2 717 013	G	A	synonymous_coding	SILENT	Ctg/Ttg	L1228	gene2460	pvdL	peptide_synthase	32	41.2
PA11803	2 717 023	A	G	synonymous_coding	SILENT	agT/agC	S1224	gene2460	pvdL	peptide_synthase	33	41.22
PA11803	2 717 086	A	G	synonymous_coding	SILENT	ggT/ggC	G1203	gene2460	pvdL	peptide_synthase	30	41.34
PA11803	2 717 354	T	C	non_synonymous_coding	MISSENSE	cAc/cGc	H1114R	gene2460	pvdL	peptide_synthase	40	41.56
PA11803	2 717 368	G	A	synonymous_coding	SILENT	gcC/gcT	A1109	gene2460	pvdL	peptide_synthase	39	41.55
PA11803	2 717 430	G	A	synonymous_coding	SILENT	Ctg/Ttg	L1089	gene2460	pvdL	peptide_synthase	47	41.41
PA11803	2 717 461	G	A	synonymous_coding	SILENT	agC/agT	S1078	gene2460	pvdL	peptide_synthase	46	41.4
PA11803	2 717 980	G	C	synonymous_coding	SILENT	gcC/gcG	A905	gene2460	pvdL	peptide_synthase	44	41.06
PA11803	2 718 072	T	C	non_synonymous_coding	MISSENSE	Acg/Gcg	T875A	gene2460	pvdL	peptide_synthase	37	40.99
PA11803	2 718 085	C	T	synonymous_coding	SILENT	gaG/gaA	E870	gene2460	pvdL	peptide_synthase	34	40.84
PA11803	2 718 148	A	G	synonymous_coding	SILENT	gcT/gcC	A849	gene2460	pvdL	peptide_synthase	32	40.89
PA11803	2 718 154	C	T	synonymous_coding	SILENT	gaG/gaA	E847	gene2460	pvdL	peptide_synthase	30	40.88
PA11803	2 718 199	G	A	synonymous_coding	SILENT	ggC/ggT	G832	gene2460	pvdL	peptide_synthase	35	41.04
PA11803	2 718 327	C	T	non_synonymous_coding	MISSENSE	Gtc/Atc	V790I	gene2460	pvdL	peptide_synthase	37	41.15
PA11803	2 718 421	C	G	synonymous_coding	SILENT	gcG/gcC	A758	gene2460	pvdL	peptide_synthase	35	41.15
PA11803	2 718 435	C	G	non_synonymous_coding	MISSENSE	Gtc/Ctc	V754L	gene2460	pvdL	peptide_synthase	35	41.1
PA11803	2 718 451	C	T	synonymous_coding	SILENT	gaG/gaA	E748	gene2460	pvdL	peptide_synthase	34	41.07
PA11803	2 718 463	G	A	synonymous_coding	SILENT	gaC/gaT	D744	gene2460	pvdL	peptide_synthase	34	41.19
PA11803	2 718 799	G	A	synonymous_coding	SILENT	gtC/gtT	V632	gene2460	pvdL	peptide_synthase	38	41.69
PA11803	2 718 829	C	A	synonymous_coding	SILENT	gtG/gtT	V622	gene2460	pvdL	peptide_synthase	36	41.73
PA11803	2 718 844	G	A	synonymous_coding	SILENT	atC/atT	I617	gene2460	pvdL	peptide_synthase	37	41.74
PA11803	2 719 387	G	A	synonymous_coding	SILENT	ggC/ggT	G436	gene2460	pvdL	peptide_synthase	42	41.39
PA11803	2 719 390	G	A	synonymous_coding	SILENT	ctC/ctT	L435	gene2460	pvdL	peptide_synthase	42	41.39
PA11803	2 719 393	G	A	synonymous_coding	SILENT	gaC/gaT	D434	gene2460	pvdL	peptide_synthase	41	41.38
PA11803	2 719 437	C	T	non_synonymous_coding	MISSENSE	Gcc/Acc	A420T	gene2460	pvdL	peptide_synthase	40	41.36
PA11803	2 719 738	G	A	synonymous_coding	SILENT	gaC/gaT	D319	gene2460	pvdL	peptide_synthase	38	41.59
PA11803	2 720 410	G	A	synonymous_coding	SILENT	taC/taT	Y95	gene2460	pvdL	peptide_synthase	48	41.8
PA11803	2 486 363	T	C	non_synonymous_coding	MISSENSE	Agc/Ggc	S311G	gene2296	ptxR	transcriptional_regulator_PtxR	18	41.45
PA11803	2 487 933	C	T	synonymous_coding	SILENT	gcC/gcT	A26	gene2297	ptxS	transcriptional_regulator_PtxS	40	41.9
PA7790	5 069 498	G	A	synonymous_coding	SILENT	Ctg/Ttg	L12	gene4614	pilA	type_4_fimbrial_PilA	10	40
PA3448	5 070 464	T	C	synonymous_coding	SILENT	agT/agC	S234	gene4615	pilB	type_4_fimbrial_biogenesis_protein_PilB	43	40.14
PA3448	5 070 470	C	T	synonymous_coding	SILENT	atC/atT	I236	gene4615	pilB	type_4_fimbrial_biogenesis_protein_PilB	42	40
PA7790	5 070 470	C	T	synonymous_coding	SILENT	atC/atT	I236	gene4615	pilB	type_4_fimbrial_biogenesis_protein_PilB	47	40
PA11803	5 070 470	C	T	synonymous_coding	SILENT	atC/atT	I236	gene4615	pilB	type_4_fimbrial_biogenesis_protein_PilB	48	40
PA3448	5 070 473	T	C	synonymous_coding	SILENT	tcT/tcC	S237	gene4615	pilB	type_4_fimbrial_biogenesis_protein_PilB	41	40
PA11803	5 070 473	T	C	synonymous_coding	SILENT	tcT/tcC	S237	gene4615	pilB	type_4_fimbrial_biogenesis_protein_PilB	46	40
PA3448	5 070 476	T	G	synonymous_coding	SILENT	gcT/gcG	A238	gene4615	pilB	type_4_fimbrial_biogenesis_protein_PilB	40	40
PA3448	5 070 479	T	A	synonymous_coding	SILENT	cgT/cgA	R239	gene4615	pilB	type_4_fimbrial_biogenesis_protein_PilB	40	40.05
PA11803	5 070 479	T	A	synonymous_coding	SILENT	cgT/cgA	R239	gene4615	pilB	type_4_fimbrial_biogenesis_protein_PilB	47	40
PA3448	5 070 488	A	G	synonymous_coding	SILENT	gtA/gtG	V242	gene4615	pilB	type_4_fimbrial_biogenesis_protein_PilB	42	40.05
PA3448	5 070 506	C	T	synonymous_coding	SILENT	atC/atT	I248	gene4615	pilB	type_4_fimbrial_biogenesis_protein_PilB	50	40.04
PA1088	5 072 698	C	G	non_synonymous_coding	MISSENSE	Ccc/Gcc	P2A	gene4617	pilD	type_4_prepilin_peptidase_PilD	15	43.65
PA1088	5 072 699	C	A	non_synonymous_coding	MISSENSE	cCc/cAc	P2H	gene4617	pilD	type_4_prepilin_peptidase_PilD	17	43.24
PA7790	5 072 699	C	A	non_synonymous_coding	MISSENSE	cCc/cAc	P2H	gene4617	pilD	type_4_prepilin_peptidase_PilD	10	42.48
PA8281	5 072 699	C	A	non_synonymous_coding	MISSENSE	cCc/cAc	P2H	gene4617	pilD	type_4_prepilin_peptidase_PilD	10	45.05
PA1088	5 072 700	C	A	synonymous_coding	SILENT	ccC/ccA	P2	gene4617	pilD	type_4_prepilin_peptidase_PilD	18	43.17
PA7790	5 072 700	C	A	synonymous_coding	SILENT	ccC/ccA	P2	gene4617	pilD	type_4_prepilin_peptidase_PilD	11	42.26
PA8281	5 072 700	C	A	synonymous_coding	SILENT	ccC/ccA	P2	gene4617	pilD	type_4_prepilin_peptidase_PilD	11	44.78
PA1088	5 072 746	A	G	non_synonymous_coding	MISSENSE	Acc/Gcc	T18A	gene4617	pilD	type_4_prepilin_peptidase_PilD	44	42.31
PA3448	5 072 746	A	G	non_synonymous_coding	MISSENSE	Acc/Gcc	T18A	gene4617	pilD	type_4_prepilin_peptidase_PilD	21	41.15
PA7790	5 072 746	A	G	non_synonymous_coding	MISSENSE	Acc/Gcc	T18A	gene4617	pilD	type_4_prepilin_peptidase_PilD	35	41.97
PA8281	5 072 746	A	G	non_synonymous_coding	MISSENSE	Acc/Gcc	T18A	gene4617	pilD	type_4_prepilin_peptidase_PilD	37	42.74
PA11803	5 072 746	A	G	non_synonymous_coding	MISSENSE	Acc/Gcc	T18A	gene4617	pilD	type_4_prepilin_peptidase_PilD	36	43.13
PA12117	5 072 746	A	G	non_synonymous_coding	MISSENSE	Acc/Gcc	T18A	gene4617	pilD	type_4_prepilin_peptidase_PilD	31	42.01
PA1088	5 072 748	C	T	synonymous_coding	SILENT	acC/acT	T18	gene4617	pilD	type_4_prepilin_peptidase_PilD	44	42.31
PA3448	5 072 748	C	T	synonymous_coding	SILENT	acC/acT	T18	gene4617	pilD	type_4_prepilin_peptidase_PilD	22	41.19
PA7790	5 072 748	C	T	synonymous_coding	SILENT	acC/acT	T18	gene4617	pilD	type_4_prepilin_peptidase_PilD	37	41.97
PA8281	5 072 748	C	T	synonymous_coding	SILENT	acC/acT	T18	gene4617	pilD	type_4_prepilin_peptidase_PilD	37	42.74
PA11803	5 072 748	C	T	synonymous_coding	SILENT	acC/acT	T18	gene4617	pilD	type_4_prepilin_peptidase_PilD	37	43.1
PA12117	5 072 748	C	T	synonymous_coding	SILENT	acC/acT	T18	gene4617	pilD	type_4_prepilin_peptidase_PilD	31	42.01
PA3448	5 072 757	C	T	synonymous_coding	SILENT	ctC/ctT	L21	gene4617	pilD	type_4_prepilin_peptidase_PilD	25	41.29
PA7790	5 072 757	C	T	synonymous_coding	SILENT	ctC/ctT	L21	gene4617	pilD	type_4_prepilin_peptidase_PilD	43	41.89
PA8281	5 072 757	C	T	synonymous_coding	SILENT	ctC/ctT	L21	gene4617	pilD	type_4_prepilin_peptidase_PilD	43	42.55
PA11803	5 072 757	C	T	synonymous_coding	SILENT	ctC/ctT	L21	gene4617	pilD	type_4_prepilin_peptidase_PilD	42	42.97
PA12117	5 072 757	C	T	synonymous_coding	SILENT	ctC/ctT	L21	gene4617	pilD	type_4_prepilin_peptidase_PilD	39	42.01
PA1088	5 100 865	G	T	synonymous_coding	SILENT	gcG/gcT	A61	gene4646	pilY1	type_4_fimbrial_biogenesis_protein_PilY1	17	40.95
PA7790	5 100 865	G	T	synonymous_coding	SILENT	gcG/gcT	A61	gene4646	pilY1	type_4_fimbrial_biogenesis_protein_PilY1	24	41.43
PA8281	5 100 865	G	T	synonymous_coding	SILENT	gcG/gcT	A61	gene4646	pilY1	type_4_fimbrial_biogenesis_protein_PilY1	24	41.18
PA11803	5 100 865	G	T	synonymous_coding	SILENT	gcG/gcT	A61	gene4646	pilY1	type_4_fimbrial_biogenesis_protein_PilY1	23	40.97
PA12117	5 100 865	G	T	synonymous_coding	SILENT	gcG/gcT	A61	gene4646	pilY1	type_4_fimbrial_biogenesis_protein_PilY1	16	41.39
PA1088	5 100 867	T	A	non_synonymous_coding	MISSENSE	tTc/tAc	F62Y	gene4646	pilY1	type_4_fimbrial_biogenesis_protein_PilY1	15	40.81
PA7790	5 100 867	T	A	non_synonymous_coding	MISSENSE	tTc/tAc	F62Y	gene4646	pilY1	type_4_fimbrial_biogenesis_protein_PilY1	23	41.4
PA8281	5 100 867	T	A	non_synonymous_coding	MISSENSE	tTc/tAc	F62Y	gene4646	pilY1	type_4_fimbrial_biogenesis_protein_PilY1	23	41.14
PA11803	5 100 867	T	A	non_synonymous_coding	MISSENSE	tTc/tAc	F62Y	gene4646	pilY1	type_4_fimbrial_biogenesis_protein_PilY1	23	40.97
PA12117	5 100 867	T	A	non_synonymous_coding	MISSENSE	tTc/tAc	F62Y	gene4646	pilY1	type_4_fimbrial_biogenesis_protein_PilY1	15	41.34
PA1088	5 100 868	C	T	synonymous_coding	SILENT	ttC/ttT	F62	gene4646	pilY1	type_4_fimbrial_biogenesis_protein_PilY1	14	40.73
PA7790	5 100 868	C	T	synonymous_coding	SILENT	ttC/ttT	F62	gene4646	pilY1	type_4_fimbrial_biogenesis_protein_PilY1	23	41.4
PA8281	5 100 868	C	T	synonymous_coding	SILENT	ttC/ttT	F62	gene4646	pilY1	type_4_fimbrial_biogenesis_protein_PilY1	22	41.19
PA11803	5 100 868	C	T	synonymous_coding	SILENT	ttC/ttT	F62	gene4646	pilY1	type_4_fimbrial_biogenesis_protein_PilY1	22	40.92
PA12117	5 100 868	C	T	synonymous_coding	SILENT	ttC/ttT	F62	gene4646	pilY1	type_4_fimbrial_biogenesis_protein_PilY1	15	41.34
PA7790	5 100 877	G	A	synonymous_coding	SILENT	gcG/gcA	A65	gene4646	pilY1	type_4_fimbrial_biogenesis_protein_PilY1	15	41.08
PA8281	5 100 877	G	A	synonymous_coding	SILENT	gcG/gcA	A65	gene4646	pilY1	type_4_fimbrial_biogenesis_protein_PilY1	13	41.09
PA11803	5 100 877	G	A	synonymous_coding	SILENT	gcG/gcA	A65	gene4646	pilY1	type_4_fimbrial_biogenesis_protein_PilY1	18	40.9
PA12117	5 100 877	G	A	synonymous_coding	SILENT	gcG/gcA	A65	gene4646	pilY1	type_4_fimbrial_biogenesis_protein_PilY1	10	41.01
PA7790	5 100 880	A	G	synonymous_coding	SILENT	ccA/ccG	P66	gene4646	pilY1	type_4_fimbrial_biogenesis_protein_PilY1	12	41.01
PA8281	5 100 880	A	G	synonymous_coding	SILENT	ccA/ccG	P66	gene4646	pilY1	type_4_fimbrial_biogenesis_protein_PilY1	11	40.92
PA11803	5 100 880	A	G	synonymous_coding	SILENT	ccA/ccG	P66	gene4646	pilY1	type_4_fimbrial_biogenesis_protein_PilY1	13	40.78
PA7790	5 100 883	C	T	synonymous_coding	SILENT	gaC/gaT	D67	gene4646	pilY1	type_4_fimbrial_biogenesis_protein_PilY1	10	40.81
PA11803	5 100 883	C	T	synonymous_coding	SILENT	gaC/gaT	D67	gene4646	pilY1	type_4_fimbrial_biogenesis_protein_PilY1	11	40.56
PA8281	5 102 023	G	T	synonymous_coding	SILENT	gcG/gcT	A447	gene4646	pilY1	type_4_fimbrial_biogenesis_protein_PilY1	11	40.92
PA8281	5 102 029	C	T	synonymous_coding	SILENT	aaC/aaT	N449	gene4646	pilY1	type_4_fimbrial_biogenesis_protein_PilY1	19	41.06
PA12117	5 102 029	C	T	synonymous_coding	SILENT	aaC/aaT	N449	gene4646	pilY1	type_4_fimbrial_biogenesis_protein_PilY1	11	40.56
PA8281	5 102 033	G	C	non_synonymous_coding	MISSENSE	Gac/Cac	D451H	gene4646	pilY1	type_4_fimbrial_biogenesis_protein_PilY1	19	41.06
PA11803	5 102 033	G	C	non_synonymous_coding	MISSENSE	Gac/Cac	D451H	gene4646	pilY1	type_4_fimbrial_biogenesis_protein_PilY1	12	41.34
PA12117	5 102 033	G	C	non_synonymous_coding	MISSENSE	Gac/Cac	D451H	gene4646	pilY1	type_4_fimbrial_biogenesis_protein_PilY1	14	40.87
PA7790	5 102 035	C	T	synonymous_coding	SILENT	gaC/gaT	D451	gene4646	pilY1	type_4_fimbrial_biogenesis_protein_PilY1	10	40.61
PA8281	5 102 035	C	T	synonymous_coding	SILENT	gaC/gaT	D451	gene4646	pilY1	type_4_fimbrial_biogenesis_protein_PilY1	20	41.11
PA11803	5 102 035	C	T	synonymous_coding	SILENT	gaC/gaT	D451	gene4646	pilY1	type_4_fimbrial_biogenesis_protein_PilY1	13	41.39
PA12117	5 102 035	C	T	synonymous_coding	SILENT	gaC/gaT	D451	gene4646	pilY1	type_4_fimbrial_biogenesis_protein_PilY1	14	40.87
PA7790	5 102 036	T	A	non_synonymous_coding	MISSENSE	Tcc/Acc	S452T	gene4646	pilY1	type_4_fimbrial_biogenesis_protein_PilY1	11	40.56
PA8281	5 102 036	T	A	non_synonymous_coding	MISSENSE	Tcc/Acc	S452T	gene4646	pilY1	type_4_fimbrial_biogenesis_protein_PilY1	20	41.11
PA11803	5 102 036	T	A	non_synonymous_coding	MISSENSE	Tcc/Acc	S452T	gene4646	pilY1	type_4_fimbrial_biogenesis_protein_PilY1	13	41.39
PA12117	5 102 036	T	A	non_synonymous_coding	MISSENSE	Tcc/Acc	S452T	gene4646	pilY1	type_4_fimbrial_biogenesis_protein_PilY1	15	40.95
PA7790	5 102 037	C	G	non_synonymous_coding	MISSENSE	tCc/tGc	S452C	gene4646	pilY1	type_4_fimbrial_biogenesis_protein_PilY1	12	40.68
PA8281	5 102 037	C	G	non_synonymous_coding	MISSENSE	tCc/tGc	S452C	gene4646	pilY1	type_4_fimbrial_biogenesis_protein_PilY1	20	41.11
PA11803	5 102 037	C	G	non_synonymous_coding	MISSENSE	tCc/tGc	S452C	gene4646	pilY1	type_4_fimbrial_biogenesis_protein_PilY1	13	41.39
PA12117	5 102 037	C	G	non_synonymous_coding	MISSENSE	tCc/tGc	S452C	gene4646	pilY1	type_4_fimbrial_biogenesis_protein_PilY1	16	41.01
PA1088	5 102 050	C	T	synonymous_coding	SILENT	taC/taT	Y456	gene4646	pilY1	type_4_fimbrial_biogenesis_protein_PilY1	14	41.01
PA3448	5 102 050	C	T	synonymous_coding	SILENT	taC/taT	Y456	gene4646	pilY1	type_4_fimbrial_biogenesis_protein_PilY1	15	41.61
PA7790	5 102 050	C	T	synonymous_coding	SILENT	taC/taT	Y456	gene4646	pilY1	type_4_fimbrial_biogenesis_protein_PilY1	19	40.96
PA8281	5 102 050	C	T	synonymous_coding	SILENT	taC/taT	Y456	gene4646	pilY1	type_4_fimbrial_biogenesis_protein_PilY1	24	41.1
PA11803	5 102 050	C	T	synonymous_coding	SILENT	taC/taT	Y456	gene4646	pilY1	type_4_fimbrial_biogenesis_protein_PilY1	20	41.41
PA12117	5 102 050	C	T	synonymous_coding	SILENT	taC/taT	Y456	gene4646	pilY1	type_4_fimbrial_biogenesis_protein_PilY1	22	41.28
PA1088	5 102 053	T	C	synonymous_coding	SILENT	gaT/gaC	D457	gene4646	pilY1	type_4_fimbrial_biogenesis_protein_PilY1	15	41.08
PA3448	5 102 053	T	C	synonymous_coding	SILENT	gaT/gaC	D457	gene4646	pilY1	type_4_fimbrial_biogenesis_protein_PilY1	18	41.45
PA7790	5 102 053	T	C	synonymous_coding	SILENT	gaT/gaC	D457	gene4646	pilY1	type_4_fimbrial_biogenesis_protein_PilY1	20	40.91
PA8281	5 102 053	T	C	synonymous_coding	SILENT	gaT/gaC	D457	gene4646	pilY1	type_4_fimbrial_biogenesis_protein_PilY1	26	41.17
PA11803	5 102 053	T	C	synonymous_coding	SILENT	gaT/gaC	D457	gene4646	pilY1	type_4_fimbrial_biogenesis_protein_PilY1	23	41.49
PA12117	5 102 053	T	C	synonymous_coding	SILENT	gaT/gaC	D457	gene4646	pilY1	type_4_fimbrial_biogenesis_protein_PilY1	23	41.32
PA11803	2 533 602	G	A	synonymous_coding	SILENT	agC/agT	S1814	gene2340	ambE	protein_AmbE	45	41.43
PA11803	2 533 703	C	T	non_synonymous_coding	MISSENSE	Gcg/Acg	A1781T	gene2340	ambE	protein_AmbE	40	41.48
PA11803	2 533 714	A	G	non_synonymous_coding	MISSENSE	gTg/gCg	V1777A	gene2340	ambE	protein_AmbE	39	41.52
PA11803	2 533 722	T	C	synonymous_coding	SILENT	ggA/ggG	G1774	gene2340	ambE	protein_AmbE	40	41.53
PA11803	2 533 723	C	T	non_synonymous_coding	MISSENSE	gGa/gAa	G1774E	gene2340	ambE	protein_AmbE	40	41.53
PA11803	2 533 756	C	T	non_synonymous_coding	MISSENSE	gGc/gAc	G1763D	gene2340	ambE	protein_AmbE	40	41.53
PA11803	2 533 764	T	C	synonymous_coding	SILENT	gcA/gcG	A1760	gene2340	ambE	protein_AmbE	41	41.64
PA11803	2 533 800	A	G	synonymous_coding	SILENT	taT/taC	Y1748	gene2340	ambE	protein_AmbE	40	41.68
PA11803	2 534 518	A	C	non_synonymous_coding	MISSENSE	gTg/gGg	V1509G	gene2340	ambE	protein_AmbE	42	41.72
PA11803	2 534 742	C	A	synonymous_coding	SILENT	acG/acT	T1434	gene2340	ambE	protein_AmbE	43	41.73
PA11803	2 535 221	C	T	non_synonymous_coding	MISSENSE	Gtc/Atc	V1275I	gene2340	ambE	protein_AmbE	46	41.53
PA11803	2 535 519	A	G	synonymous_coding	SILENT	gcT/gcC	A1175	gene2340	ambE	protein_AmbE	37	41.63
PA11803	2 535 594	A	G	synonymous_coding	SILENT	cgT/cgC	R1150	gene2340	ambE	protein_AmbE	34	41.71
PA11803	2 535 912	G	T	synonymous_coding	SILENT	ggC/ggA	G1044	gene2340	ambE	protein_AmbE	53	41.59
PA11803	2 536 023	A	G	synonymous_coding	SILENT	cgT/cgC	R1007	gene2340	ambE	protein_AmbE	40	41.61
PA11803	2 536 041	A	G	synonymous_coding	SILENT	ggT/ggC	G1001	gene2340	ambE	protein_AmbE	42	41.63
PA11803	2 536 233	G	A	synonymous_coding	SILENT	cgC/cgT	R937	gene2340	ambE	protein_AmbE	38	41.69
PA11803	2 536 357	T	C	non_synonymous_coding	MISSENSE	gAg/gGg	E896G	gene2340	ambE	protein_AmbE	41	41.71
PA11803	2 536 401	T	C	synonymous_coding	SILENT	gaA/gaG	E881	gene2340	ambE	protein_AmbE	37	41.63
PA11803	2 536 449	C	T	synonymous_coding	SILENT	ccG/ccA	P865	gene2340	ambE	protein_AmbE	34	41.65
PA11803	2 536 463	A	G	synonymous_coding	SILENT	Ttg/Ctg	L861	gene2340	ambE	protein_AmbE	37	41.68
PA11803	2 536 616	C	G	non_synonymous_coding	MISSENSE	Gtc/Ctc	V810L	gene2340	ambE	protein_AmbE	32	41.76
PA11803	2 537 024	G	A	synonymous_coding	SILENT	Ctg/Ttg	L674	gene2340	ambE	protein_AmbE	36	41.95
PA11803	2 537 112	G	A	synonymous_coding	SILENT	gaC/gaT	D644	gene2340	ambE	protein_AmbE	40	41.9
PA11803	2 538 225	C	A	synonymous_coding	SILENT	ccG/ccT	P273	gene2340	ambE	protein_AmbE	38	41.79
PA11803	2 538 231	G	T	synonymous_coding	SILENT	ggC/ggA	G271	gene2340	ambE	protein_AmbE	38	41.79
PA11803	2 539 322	G	A	non_synonymous_coding	MISSENSE	gCc/gTc	A254V	gene2341	ambD	protein_AmbD	47	41.75
PA11803	2 539 660	T	C	synonymous_coding	SILENT	acA/acG	T141	gene2341	ambD	protein_AmbD	42	41.63
PA11803	2 539 987	A	G	synonymous_coding	SILENT	taT/taC	Y32	gene2341	ambD	protein_AmbD	46	41.53
PA11803	2 540 087	C	T	non_synonymous_coding	MISSENSE	Gcc/Acc	A361T	gene2342	ambC	protein_AmbC	43	41.5
PA11803	2 540 108	G	A	non_synonymous_coding	MISSENSE	Ccg/Tcg	P354S	gene2342	ambC	protein_AmbC	43	41.54
PA11803	2 540 124	G	A	synonymous_coding	SILENT	gaC/gaT	D348	gene2342	ambC	protein_AmbC	43	41.59
PA11803	2 540 269	C	A	non_synonymous_coding	MISSENSE	cGc/cTc	R300L	gene2342	ambC	protein_AmbC	41	41.71
PA11803	2 540 922	C	T	synonymous_coding	SILENT	gcG/gcA	A82	gene2342	ambC	protein_AmbC	45	41.7
PA11803	2 541 321	A	G	non_synonymous_coding	MISSENSE	gTc/gCc	V1209A	gene2343	ambB	protein_AmbB	41	41.86
PA11803	2 542 001	G	A	synonymous_coding	SILENT	agC/agT	S982	gene2343	ambB	protein_AmbB	44	41.73
PA11803	2 543 024	A	G	synonymous_coding	SILENT	ggT/ggC	G641	gene2343	ambB	protein_AmbB	41	41.81
PA11803	2 543 228	C	T	synonymous_coding	SILENT	gaG/gaA	E573	gene2343	ambB	protein_AmbB	37	41.89
PA11803	2 545 213	G	C	synonymous_coding	SILENT	tcC/tcG	S149	gene2344	ambA	protein_AmbA	25	41.77
